# Supplementary material for: 4-[(2-Bromo­benzyl­idene)amino]-3-(pyridin-4-yl)-1H-1,2,4-triazole-5(4H)-thione
Source: Acta Crystallogr Sect E Struct Rep Online. 2012 Jun 2;68(Pt 7):o1996. doi: 10.1107/S1600536812024439 (PMC3393270; doi:10.1107/S1600536812024439)
Supplement: Supplementary file 2 [file e-68-o1996-Isup2.hkl]

# 
# h,k,l, Fc-squared, Fo-squared, sigma(Fo-squared) and status flag 
# 
data_I
_shelx_title ' shelx in C2/c' 
_shelx_refln_list_code          4 
_shelx_F_calc_maximum      381.71 
_exptl_crystal_F_000      1440.00 
_reflns_d_resolution_high  0.7599 
 
loop_ 
 _symmetry_equiv_pos_as_xyz 
 'x, y, z' 
 '-x, y, -z+1/2' 
 'x+1/2, y+1/2, z' 
 '-x+1/2, y+1/2, -z+1/2' 
 '-x, -y, -z' 
 'x, -y, z-1/2' 
 '-x+1/2, -y+1/2, -z' 
 'x+1/2, -y+1/2, z-1/2' 
 
_cell_length_a    10.4059 
_cell_length_b    17.2991 
_cell_length_c    15.8584 
_cell_angle_alpha  90.000 
_cell_angle_beta  103.719 
_cell_angle_gamma  90.000 
 
_shelx_F_squared_multiplier     1.000 
 
loop_ 
 _refln_index_h 
 _refln_index_k 
 _refln_index_l 
 _refln_F_squared_calc 
 _refln_F_squared_meas 
 _refln_F_squared_sigma 
 _refln_observed_status 
   2   0   0    10508.11     9364.73     81.57 o 
   4   0   0      250.53      227.55     66.37 o 
   6   0   0    27010.96    25385.59    487.29 o 
   8   0   0     7397.59     7012.17    280.12 o 
  10   0   0     3000.41     2966.99    166.18 o 
  12   0   0      980.01     1086.38    125.82 o 
   1   1   0      199.80      397.64     20.33 o 
   3   1   0    11946.41    12733.26     83.75 o 
   5   1   0    14480.66    14704.43    136.44 o 
   7   1   0    11213.63    11276.05    225.55 o 
   9   1   0      176.66      239.81     68.26 o 
  11   1   0     2285.35     2273.93    118.02 o 
  13   1   0     3913.74     4016.48    179.64 o 
   0   2   0    41811.41    48746.71    392.28 o 
   2   2   0     2689.85     2601.35     40.33 o 
   4   2   0      656.49      753.81     35.80 o 
   6   2   0       42.44       72.31     33.60 o 
   8   2   0       47.42       37.43     34.83 o 
  10   2   0     3673.54     3485.28    147.03 o 
  12   2   0       61.84       84.16     77.13 o 
   1   3   0     2982.29     2063.90     23.92 o 
   3   3   0      753.60      908.31     32.66 o 
   5   3   0     3534.98     3248.40     87.45 o 
   7   3   0     4177.93     3933.81    123.00 o 
   9   3   0      125.82      153.15     59.93 o 
  11   3   0     5432.38     5498.75    191.63 o 
  13   3   0     2353.46     2503.83    140.73 o 
   0   4   0    42897.27    43547.76    282.01 o 
   2   4   0    15181.73    15736.73     93.68 o 
   4   4   0     6086.07     6479.72     85.61 o 
   6   4   0    18360.08    17486.18    271.86 o 
   8   4   0     5389.96     5156.73    162.54 o 
  10   4   0      861.06      762.19    259.95 o 
  12   4   0     3507.47     3740.91    166.58 o 
   1   5   0    71306.62    78961.76    670.42 o 
   3   5   0    11300.89    12273.02    130.83 o 
   5   5   0    15022.03    14474.12    165.30 o 
   7   5   0    24586.39    24077.16    331.40 o 
   9   5   0     9188.47     9083.94    225.41 o 
  11   5   0     1411.92     1478.46    109.13 o 
   0   6   0     1943.34     2086.06     43.06 o 
   2   6   0     4466.63     5011.72     53.11 o 
   4   6   0     1220.96     1421.57     47.24 o 
   6   6   0      683.44      613.17     53.30 o 
   8   6   0      245.19      301.73     76.80 o 
  10   6   0       48.35       77.14     35.43 o 
  12   6   0     1482.39     1510.55    120.68 o 
   1   7   0     7169.94     6730.28     57.63 o 
   3   7   0      181.05      336.66     40.16 o 
   5   7   0       35.45       87.68     33.56 o 
   7   7   0     2322.42     2203.78     85.34 o 
   9   7   0      725.80      770.86     94.49 o 
  11   7   0        9.25       44.56     40.88 o 
   0   8   0    61761.04    66854.23   1143.92 o 
   2   8   0     3901.53     3854.00     68.15 o 
   4   8   0    14901.36    16485.23    289.74 o 
   6   8   0    20605.87    20570.33    310.19 o 
   8   8   0      242.75      248.46     68.73 o 
  10   8   0     1384.98     1365.14     89.60 o 
  12   8   0     2509.11     2810.73    159.51 o 
   1   9   0    14752.11    13931.78    119.03 o 
   3   9   0     4259.39     4509.22     94.01 o 
   5   9   0     8529.00     7937.18    172.12 o 
   7   9   0    18957.10    19217.98    329.64 o 
   9   9   0     1052.19     1083.62    129.71 o 
  11   9   0     3889.82     4010.76    188.20 o 
   0  10   0    39605.04    40698.83    410.82 o 
   2  10   0     7166.38     6644.29     97.46 o 
   4  10   0     1335.47     1504.52     74.66 o 
   6  10   0    14862.66    15135.40    351.53 o 
   8  10   0     3465.16     3375.23    159.65 o 
  10  10   0     2573.26     2458.35    151.75 o 
   1  11   0     3690.66     3546.47     84.89 o 
   3  11   0     2839.15     2954.79     81.20 o 
   5  11   0     1567.50     1496.82     82.93 o 
   7  11   0      462.98      484.73    161.99 o 
   9  11   0     3170.12     2949.00    142.79 o 
  11  11   0      211.16      201.48    128.15 o 
   0  12   0    26434.75    28172.34    429.80 o 
   2  12   0     8199.42     8278.75    138.52 o 
   4  12   0      108.96      180.45     51.04 o 
   6  12   0     1436.91     1395.97     93.91 o 
   8  12   0     3215.06     3229.65    158.24 o 
  10  12   0       73.82       96.21     51.58 o 
   1  13   0     3611.77     3176.20     84.76 o 
   3  13   0      272.54      347.27     81.74 o 
   5  13   0     9594.73     9295.56    226.35 o 
   7  13   0     8419.36     8472.33    269.27 o 
   9  13   0      245.45      232.46    124.17 o 
   0  14   0    24275.04    24369.58    571.22 o 
   2  14   0     4507.87     4373.29    107.84 o 
   4  14   0     8899.23     7623.05    534.40 o 
   6  14   0     7692.50     7589.64    206.10 o 
   8  14   0     3895.69     3931.91    198.41 o 
  10  14   0      270.05      160.34    100.33 o 
   1  15   0     3408.11     3122.76     99.45 o 
   3  15   0        5.32      146.78     33.62 o 
   5  15   0      955.34     1032.89     85.54 o 
   7  15   0       96.46      132.86     54.52 o 
   9  15   0      551.87      368.96    224.74 o 
   0  16   0    17833.13    17970.48    391.58 o 
   2  16   0     5407.97     5517.31    136.32 o 
   4  16   0     1002.30     1088.18     85.37 o 
   6  16   0     9259.44     9649.19    216.83 o 
   8  16   0     1928.39     1988.13    105.11 o 
   1  17   0     3939.63     3969.28    124.96 o 
   3  17   0      321.24      310.47     91.68 o 
   5  17   0     4804.07     4848.48    159.79 o 
   7  17   0     1677.14     1736.92    100.98 o 
   0  18   0     3979.05     3819.27    178.49 o 
   2  18   0      498.32      404.86    136.79 o 
   4  18   0     1325.62     1274.38     88.81 o 
   6  18   0     5162.10     5375.98    184.02 o 
   8  18   0      918.46      793.85    347.00 o 
   1  19   0     4503.68     4195.12    132.25 o 
   3  19   0      414.04      327.69    141.70 o 
   5  19   0      711.60      714.90    112.98 o 
   7  19   0      170.39      101.56     71.51 o 
   0  20   0      190.88      217.47    136.43 o 
   2  20   0       82.42      170.19     73.61 o 
   4  20   0       74.65      166.84     75.97 o 
   6  20   0       34.14       22.65     35.62 o 
   1  21   0     7061.37     7057.17    198.87 o 
   3  21   0     1064.18      992.87     98.68 o 
   5  21   0     1752.40     1840.07    128.63 o 
   0  22   0     1719.82     1739.87    125.28 o 
   2  22   0      143.61      102.66     81.50 o 
 -13   1   1      247.67      115.73     93.11 o 
 -11   1   1     1049.19     1086.83     89.16 o 
  -9   1   1    13855.42    14422.85    357.46 o 
  -7   1   1     3190.87     3128.96    106.59 o 
  -5   1   1     1484.45     1510.44     46.04 o 
  -3   1   1    89794.37   104216.44    726.80 o 
  -1   1   1    18673.88    20665.16    121.01 o 
   1   1   1      956.17     1070.06     29.19 o 
   3   1   1    18808.00    17287.24    110.19 o 
   5   1   1    17514.22    16722.63    202.08 o 
   7   1   1     3745.40     3651.56    125.67 o 
   9   1   1     1084.62     1092.36     92.10 o 
  11   1   1     3497.47     3491.91    160.33 o 
  13   1   1      161.51      108.41     97.96 o 
 -12   2   1     2451.77     2370.57    123.48 o 
 -10   2   1     5346.68     5554.62    180.75 o 
  -8   2   1    11280.28    10217.53    254.46 o 
  -6   2   1    14360.54    14269.67    204.28 o 
  -4   2   1     9122.84     8063.33     74.16 o 
  -2   2   1      866.16     1406.17     23.31 o 
   0   2   1     1084.04     1086.27     27.22 o 
   2   2   1    22054.90    22198.38    195.77 o 
   4   2   1    43010.28    43812.73    412.59 o 
   6   2   1    14866.19    15594.77    237.44 o 
   8   2   1     7511.35     7876.78    220.37 o 
  10   2   1    14298.60    15400.49    409.13 o 
  12   2   1     4400.00     4668.18    196.66 o 
 -13   3   1      555.91      578.39    153.60 o 
 -11   3   1      412.47      326.47    152.70 o 
  -9   3   1    16038.48    16584.19    386.34 o 
  -7   3   1    11742.55    12651.18    354.91 o 
  -5   3   1      292.86      469.07     45.46 o 
  -3   3   1    12475.17    12015.25     82.56 o 
  -1   3   1     6415.14     5649.59     34.99 o 
   1   3   1     5600.88     6018.49     59.04 o 
   3   3   1    34234.29    33748.00    317.79 o 
   5   3   1      925.29      582.66     42.60 o 
   7   3   1        8.63       93.68     32.83 o 
   9   3   1    11764.43    11669.77    286.88 o 
  11   3   1     6558.54     7131.36    220.41 o 
  13   3   1      269.48      192.12    103.99 o 
 -12   4   1      528.91      443.32    171.30 o 
 -10   4   1     2880.75     2800.21    113.66 o 
  -8   4   1      267.14      293.60    101.69 o 
  -6   4   1        9.12       70.76     28.68 o 
  -4   4   1     2910.17     2862.64     54.21 o 
  -2   4   1    35488.86    41655.93    313.88 o 
   0   4   1     2173.19     2322.72     26.12 o 
   2   4   1     1543.02     1553.97     47.56 o 
   4   4   1    31816.77    33957.24    235.07 o 
   6   4   1     5303.13     5321.42    137.27 o 
   8   4   1     2861.05     2896.26    117.94 o 
  10   4   1      121.64      117.67     65.04 o 
  12   4   1      440.06      352.06    190.84 o 
 -13   5   1     1590.66     1442.81    110.90 o 
 -11   5   1      393.36      365.28    122.68 o 
  -9   5   1     3718.71     3798.69    126.02 o 
  -7   5   1     1717.52     1563.48     70.73 o 
  -5   5   1     5112.06     5123.84    134.18 o 
  -3   5   1    12918.24    12960.03    106.08 o 
  -1   5   1     3687.66     3975.00     45.05 o 
   1   5   1     1493.54     1389.71     30.75 o 
   3   5   1    10503.28    10853.10     84.09 o 
   5   5   1    18460.26    19213.12    277.73 o 
   7   5   1       61.73      143.53     46.18 o 
   9   5   1      435.01      463.56    150.87 o 
  11   5   1       73.34       53.30     50.80 o 
 -12   6   1      576.43      687.07    130.13 o 
 -10   6   1     1413.35     1357.87     90.66 o 
  -8   6   1    11406.93    10947.82    223.30 o 
  -6   6   1      219.96      317.30     70.55 o 
  -4   6   1    19392.35    19772.67    253.53 o 
  -2   6   1    73229.98    77683.61    736.41 o 
   0   6   1    12121.89    12648.08     71.06 o 
   2   6   1     7302.10     6953.13     62.31 o 
   4   6   1    12036.23    10217.79    153.05 o 
   6   6   1    21024.78    21201.43    309.66 o 
   8   6   1      151.42      272.34     98.78 o 
  10   6   1    15402.06    15683.01    407.30 o 
  12   6   1     2257.32     2446.56    142.45 o 
 -11   7   1       88.07       70.68     48.11 o 
  -9   7   1    13548.26    13590.01    282.54 o 
  -7   7   1     4071.59     3504.62    150.49 o 
  -5   7   1     3630.64     4015.08     83.61 o 
  -3   7   1    19626.15    19755.48    307.82 o 
  -1   7   1     5486.58     5075.73     48.89 o 
   1   7   1      672.39      881.77     28.62 o 
   3   7   1     8417.80     7342.08    199.18 o 
   5   7   1    20542.90    21097.35    301.99 o 
   7   7   1     3412.73     3209.93    126.45 o 
   9   7   1     3528.53     3597.90    130.11 o 
  11   7   1     6691.97     7161.96    285.97 o 
 -12   8   1       64.57       53.94     42.80 o 
 -10   8   1     1447.50     1429.53    117.29 o 
  -8   8   1     2414.66     2400.82    105.24 o 
  -6   8   1      512.81      596.25    153.24 o 
  -4   8   1     2041.47     2193.35     69.69 o 
  -2   8   1     2570.09     2185.70     53.66 o 
   0   8   1    23180.58    25770.70    182.68 o 
   2   8   1     7432.41     7501.48     91.08 o 
   4   8   1      362.35      397.31     83.38 o 
   6   8   1       96.86       67.15     33.64 o 
   8   8   1      574.66      611.45     88.53 o 
  10   8   1     1158.48     1143.69    107.53 o 
  12   8   1     1142.97     1213.21    161.46 o 
 -11   9   1      510.92      424.96    227.30 o 
  -9   9   1     3405.96     3214.26    145.52 o 
  -7   9   1      877.17      891.36    155.75 o 
  -5   9   1     2595.16     2518.01     75.91 o 
  -3   9   1     3835.32     4229.07     82.35 o 
  -1   9   1      291.83      362.94     37.97 o 
   1   9   1       21.65       83.26     19.50 o 
   3   9   1      275.38      325.00     70.34 o 
   5   9   1     1377.16     1426.94     77.89 o 
   7   9   1    10138.78    11066.74    296.08 o 
   9   9   1     1877.72     1704.82    102.20 o 
  11   9   1      793.79      633.03    267.85 o 
 -12  10   1       87.25       86.59     60.48 o 
 -10  10   1     1466.78     1633.10    134.02 o 
  -8  10   1     6512.78     6415.42    221.00 o 
  -6  10   1     3008.22     2993.05    132.70 o 
  -4  10   1    16892.37    16975.59    379.33 o 
  -2  10   1    15950.96    15356.10    169.18 o 
   0  10   1     1514.88     1389.61     47.29 o 
   2  10   1     8909.79     9311.26    153.87 o 
   4  10   1    33354.79    31948.35   1746.72 o 
   6  10   1    13486.14    14066.15    276.47 o 
   8  10   1      348.49      442.40    125.06 o 
  10  10   1     6474.07     6870.46    195.92 o 
 -11  11   1     2903.73     2894.84    163.61 o 
  -9  11   1    13226.27    13925.41    457.68 o 
  -7  11   1     1179.79     1281.31    102.85 o 
  -5  11   1      460.73      643.17    175.19 o 
  -3  11   1    27115.32    26645.86    392.65 o 
  -1  11   1    22555.93    22219.28    246.41 o 
   1  11   1     2086.18     2308.80     71.50 o 
   3  11   1    21594.13    21353.96    293.64 o 
   5  11   1     7710.96     7875.82    227.62 o 
   7  11   1      485.00      522.69    135.11 o 
   9  11   1     3698.92     3514.44    163.00 o 
  11  11   1     3531.88     3763.05    195.62 o 
 -10  12   1      479.48      424.70    222.10 o 
  -8  12   1     3145.17     3271.08    152.34 o 
  -6  12   1     7929.24     8159.71    243.02 o 
  -4  12   1     1595.06     1551.12     67.80 o 
  -2  12   1      812.13      660.85     55.04 o 
   0  12   1       70.93       94.05     28.53 o 
   2  12   1     8138.64     8104.26    134.23 o 
   4  12   1     5662.60     5565.26    151.08 o 
   6  12   1       61.70       93.50     52.99 o 
   8  12   1      866.22      917.22    116.09 o 
  10  12   1     4517.82     4754.34    186.13 o 
 -11  13   1        1.06       27.37     60.34 o 
  -9  13   1      357.63      251.92    141.99 o 
  -7  13   1     1951.18     1818.96     99.33 o 
  -5  13   1     1152.03     1138.53     86.74 o 
  -3  13   1     1352.54     1326.43     67.84 o 
  -1  13   1        0.37       29.89     28.05 o 
   1  13   1      506.06      532.45    133.14 o 
   3  13   1       36.28       44.70     25.09 o 
   5  13   1      235.74      259.24     92.34 o 
   7  13   1      281.07      234.75    107.48 o 
   9  13   1       27.48       30.63     78.21 o 
 -10  14   1      125.85      126.17     77.70 o 
  -8  14   1     1615.85     1587.23     85.84 o 
  -6  14   1     2042.55     2149.94     97.80 o 
  -4  14   1      959.76      999.46     69.21 o 
  -2  14   1     2363.61     2493.76     84.51 o 
   0  14   1     1692.10     1760.83     68.03 o 
   2  14   1     1617.27     1574.62     76.98 o 
   4  14   1      321.61      376.58     83.50 o 
   6  14   1      804.92      819.13    107.81 o 
   8  14   1     2240.58     2005.43    149.34 o 
  10  14   1     3693.61     4018.84    220.56 o 
  -9  15   1    11425.54    12235.74    310.79 o 
  -7  15   1     1646.60     1848.86     98.71 o 
  -5  15   1     3124.36     3099.67    113.46 o 
  -3  15   1    10671.85    11072.67    233.40 o 
  -1  15   1    21009.12    20769.96    284.83 o 
   1  15   1     3878.79     3661.82    108.48 o 
   3  15   1    18468.83    19575.39    385.38 o 
   5  15   1    12721.37    13227.50    296.15 o 
   7  15   1      239.52      281.22    130.68 o 
   9  15   1      617.87      541.42     98.91 o 
  -8  16   1     1340.95     1287.57     90.89 o 
  -6  16   1     1752.72     1481.79    103.55 o 
  -4  16   1     3733.20     3481.32    112.85 o 
  -2  16   1     5975.67     6444.55    145.44 o 
   0  16   1       98.01      154.31     57.07 o 
   2  16   1     7213.66     6438.85    317.53 o 
   4  16   1     1489.10     1641.29     98.79 o 
   6  16   1     6410.26     6178.99    279.06 o 
   8  16   1        4.24       16.85     35.50 o 
  -7  17   1      638.72      622.39    112.50 o 
  -5  17   1      672.95      748.91    120.23 o 
  -3  17   1      299.71      250.66     77.49 o 
  -1  17   1      545.07      560.37     92.28 o 
   1  17   1      186.77      153.57     52.79 o 
   3  17   1       22.70       43.70     31.10 o 
   5  17   1       27.50       19.02     31.66 o 
   7  17   1      390.21      289.48    113.26 o 
  -8  18   1      134.11      152.33    122.84 o 
  -6  18   1     2900.30     2948.97    171.40 o 
  -4  18   1      979.04      991.24    111.19 o 
  -2  18   1      742.51      714.81    156.65 o 
   0  18   1      619.56      442.79    153.88 o 
   2  18   1     1938.48     1836.06     96.58 o 
   4  18   1       30.74       42.82     51.41 o 
   6  18   1        5.10       64.71     41.95 o 
  -7  19   1      923.94     1069.67    104.69 o 
  -5  19   1      693.40      667.77    106.33 o 
  -3  19   1      534.82      600.93     72.49 o 
  -1  19   1     3240.38     3273.16    116.63 o 
   1  19   1       15.63      136.02     45.92 o 
   3  19   1     4722.81     4783.55    161.08 o 
   5  19   1     1854.08     1807.40    102.43 o 
   7  19   1      592.54      496.27    116.01 o 
  -6  20   1       65.62       45.53     45.60 o 
  -4  20   1     8326.21     8406.53    224.10 o 
  -2  20   1    19072.66    19091.15    275.98 o 
   0  20   1     1321.22     1202.80     86.18 o 
   2  20   1      757.03      740.30     91.50 o 
   4  20   1     9523.95     9992.50    247.04 o 
   6  20   1     2866.92     2857.87    168.55 o 
  -5  21   1       23.70       37.16     52.14 o 
  -3  21   1      247.73      203.61    130.67 o 
  -1  21   1      111.60      107.16     53.42 o 
   1  21   1      160.46      178.64     67.55 o 
   3  21   1      995.37      900.22     97.09 o 
  -2  22   1      556.14      301.33    208.50 o 
   0  22   1        3.29       46.39     39.88 o 
   2  22   1       96.26       62.85     51.43 o 
 -12   0   2     8049.66     8000.38    290.36 o 
 -10   0   2    13542.22    13965.28    421.36 o 
  -8   0   2      361.87      479.47    146.86 o 
  -6   0   2    57987.17    57430.60    655.74 o 
  -4   0   2    88150.41    98988.59    824.55 o 
  -2   0   2      139.76      277.71     28.10 o 
   0   0   2     2684.86     2284.93     26.72 o 
   2   0   2   123734.63   140543.69   1578.78 o 
   4   0   2    42375.84    41723.00    497.09 o 
   6   0   2       58.85      171.53     90.65 o 
   8   0   2    28704.39    28790.87    702.59 o 
  10   0   2     8964.98     9219.68    405.89 o 
  12   0   2       45.44       54.02     95.87 o 
 -13   1   2      322.46      264.11    142.60 o 
 -11   1   2      306.74      240.92    107.92 o 
  -9   1   2     1503.84     1437.39     83.66 o 
  -7   1   2      519.66      475.36     60.88 o 
  -5   1   2     5072.11     4298.54     72.42 o 
  -3   1   2   119100.53   140144.48   1224.72 o 
  -1   1   2       18.76      200.29      6.64 o 
   1   1   2    95040.27   107776.54    773.26 o 
   3   1   2     9280.23     8675.33     72.46 o 
   5   1   2        5.38       75.63     27.29 o 
   7   1   2     3933.42     3651.83    114.77 o 
   9   1   2      635.96      702.63    189.69 o 
  11   1   2      136.35      140.02     69.53 o 
 -12   2   2      711.98      583.16    204.88 o 
 -10   2   2      867.76      817.09    118.78 o 
  -8   2   2     2984.03     2943.02    100.36 o 
  -6   2   2     1231.45     1385.90     51.94 o 
  -4   2   2     6646.46     7453.81     71.95 o 
  -2   2   2    21800.69    24679.74    275.46 o 
   0   2   2     7374.29     7817.19    173.84 o 
   2   2   2     1921.86     2227.31     32.54 o 
   4   2   2       26.23       86.38     18.56 o 
   6   2   2     5125.30     5549.33    152.22 o 
   8   2   2     1896.65     2039.72    106.35 o 
  10   2   2      270.83      272.99    125.35 o 
  12   2   2      812.61      725.88    157.71 o 
 -13   3   2     1362.13     1191.71    173.35 o 
 -11   3   2     8506.00     8708.48    252.72 o 
  -9   3   2     1724.58     1693.01     91.82 o 
  -7   3   2      230.72      252.87     64.30 o 
  -5   3   2      216.21      123.64     26.94 o 
  -3   3   2    17910.50    17140.63    115.17 o 
  -1   3   2      311.19      433.08     10.90 o 
   1   3   2    15679.24    14664.22    155.45 o 
   3   3   2     4390.84     3648.76     51.38 o 
   5   3   2     5175.64     5324.03    104.26 o 
   7   3   2     2750.57     2565.98    102.06 o 
   9   3   2    10758.64    10939.67    266.71 o 
  11   3   2      490.85      354.16    180.41 o 
 -12   4   2     5387.96     5526.80    209.69 o 
 -10   4   2     6185.87     6226.96    174.46 o 
  -8   4   2      758.78      833.22     86.25 o 
  -6   4   2    18563.40    18043.08    463.84 o 
  -4   4   2    10347.40     9512.09     95.96 o 
  -2   4   2     3242.34     2933.90     67.05 o 
   0   4   2     4545.73     4307.93     60.77 o 
   2   4   2    20895.65    19966.38    123.94 o 
   4   4   2     9209.33     8540.64    164.09 o 
   6   4   2     3255.65     3296.17    108.03 o 
   8   4   2     8088.84     7986.62    211.94 o 
  10   4   2     3345.12     3273.97    153.24 o 
  12   4   2       10.14        7.11     96.10 o 
 -13   5   2     4143.88     4066.84    171.30 o 
 -11   5   2     7035.50     7000.12    188.81 o 
  -9   5   2      195.29      197.12     63.46 o 
  -7   5   2    14047.99    14031.89    178.82 o 
  -5   5   2    51155.67    49859.34    808.50 o 
  -3   5   2    51657.77    55405.86    494.23 o 
  -1   5   2     1949.28     2042.10     25.96 o 
   1   5   2    70302.80    78348.59   1042.23 o 
   3   5   2    56732.71    59324.29    751.05 o 
   5   5   2    19010.82    20067.41    257.75 o 
   7   5   2     2661.77     2539.38    102.85 o 
   9   5   2    12832.62    12597.21    309.04 o 
  11   5   2     4940.61     4989.34    175.69 o 
 -12   6   2      121.23      127.83     80.17 o 
 -10   6   2      366.02      392.95    121.33 o 
  -8   6   2     3605.73     3810.14    135.42 o 
  -6   6   2      344.13      357.52     75.72 o 
  -4   6   2      453.79      460.24     36.43 o 
  -2   6   2     6515.65     7589.21     60.62 o 
   0   6   2     7714.26     9059.90     64.07 o 
   2   6   2      147.75      192.25     35.98 o 
   4   6   2       10.94       52.37     24.70 o 
   6   6   2     2547.17     2601.82    100.75 o 
   8   6   2     1189.53     1247.31     84.51 o 
  10   6   2       13.83       47.09     41.27 o 
  12   6   2      632.82      364.30    263.03 o 
 -11   7   2      438.89      390.03    155.17 o 
  -9   7   2      202.72      179.73     52.14 o 
  -7   7   2      648.56      711.04     79.61 o 
  -5   7   2    10466.43    10186.43    263.43 o 
  -3   7   2     8447.26     8422.53     98.35 o 
  -1   7   2      158.06      410.46     22.60 o 
   1   7   2    12121.41    12608.24     88.22 o 
   3   7   2    12238.07    12252.11    117.06 o 
   5   7   2      377.72      522.27     62.04 o 
   7   7   2      847.88      829.80    107.21 o 
   9   7   2      120.29       98.99     53.06 o 
  11   7   2       12.14       66.01     57.95 o 
 -12   8   2     5054.65     4954.02    209.15 o 
 -10   8   2    12433.18    12778.01    364.98 o 
  -8   8   2     2065.06     1944.42    112.25 o 
  -6   8   2     4170.52     3938.11     88.70 o 
  -4   8   2     5790.51     4830.16     88.25 o 
  -2   8   2     5644.48     5821.78     68.67 o 
   0   8   2     8074.15     7984.95     72.46 o 
   2   8   2     6401.41     5489.60     88.16 o 
   4   8   2     1095.51      963.36     54.10 o 
   6   8   2     5207.44     4846.04    203.36 o 
   8   8   2    18081.19    18178.09    380.32 o 
  10   8   2     2477.94     2363.15    127.31 o 
  12   8   2     1581.03     1634.62    160.44 o 
 -11   9   2      870.51     1068.47    109.57 o 
  -9   9   2     3402.25     3425.02    156.70 o 
  -7   9   2     1039.98     1051.25    121.24 o 
  -5   9   2    21554.57    21241.74    284.96 o 
  -3   9   2    29973.54    32353.75    288.23 o 
  -1   9   2        5.94      278.56     50.42 o 
   1   9   2    45467.33    49709.86    717.26 o 
   3   9   2    22581.81    22009.52    402.39 o 
   5   9   2      193.71      297.02     84.28 o 
   7   9   2     6191.89     6328.12    211.00 o 
   9   9   2     1218.89     1401.12    101.18 o 
  11   9   2     3465.00     3160.96    157.29 o 
 -12  10   2      712.15      408.12    351.82 o 
 -10  10   2     2402.67     2499.16    145.92 o 
  -8  10   2       54.64       57.66     39.91 o 
  -6  10   2    16425.95    15591.41    965.48 o 
  -4  10   2    12689.60    12239.84    170.09 o 
  -2  10   2     3371.58     3145.43     67.49 o 
   0  10   2     8399.58     8029.69    115.55 o 
   2  10   2    15688.07    15228.39    244.35 o 
   4  10   2    23022.76    23380.79    302.76 o 
   6  10   2       20.50       18.55     36.90 o 
   8  10   2     9291.17     9373.05    290.72 o 
  10  10   2      524.68      495.47    112.82 o 
 -11  11   2        6.57        5.62     60.11 o 
  -9  11   2      794.85      797.33    104.79 o 
  -7  11   2     6658.86     6629.30    200.84 o 
  -5  11   2     3477.23     3310.47    108.86 o 
  -3  11   2     4237.07     4205.26     83.36 o 
  -1  11   2      335.11      444.31     67.32 o 
   1  11   2     9216.67     9327.12    151.73 o 
   3  11   2     4897.81     4994.19    125.74 o 
   5  11   2     8842.31     8877.06    203.22 o 
   7  11   2        2.42       23.58     35.32 o 
   9  11   2       14.80       52.62     47.44 o 
  11  11   2      114.52      168.99    112.44 o 
 -10  12   2     1467.54     1622.91    124.90 o 
  -8  12   2      872.83      820.23    200.57 o 
  -6  12   2     5709.73     5358.88    164.96 o 
  -4  12   2     5568.22     5386.83    125.38 o 
  -2  12   2      400.11      426.62     60.07 o 
   0  12   2     1772.58     1758.98     67.92 o 
   2  12   2     3576.03     3348.28     94.36 o 
   4  12   2     2779.94     2639.75    107.47 o 
   6  12   2      867.18      845.63    102.07 o 
   8  12   2     3324.50     3760.90    184.24 o 
  10  12   2     1325.00     1253.21    106.77 o 
 -11  13   2     2800.02     2686.69    152.43 o 
  -9  13   2     2996.98     3082.59    181.57 o 
  -7  13   2     3306.58     2999.40    103.79 o 
  -5  13   2    11167.95    11577.41    258.10 o 
  -3  13   2     7045.38     6764.19    141.05 o 
  -1  13   2      502.72      546.34     55.16 o 
   1  13   2     3654.63     3461.41     98.11 o 
   3  13   2    10734.84    11246.04    203.39 o 
   5  13   2     1182.03     1024.09    107.04 o 
   7  13   2     4530.09     4734.17    171.53 o 
   9  13   2     3945.40     3998.54    183.45 o 
 -10  14   2      943.90      939.51     95.82 o 
  -8  14   2       49.09       41.92     35.59 o 
  -6  14   2     2981.20     3006.79    124.42 o 
  -4  14   2     9567.02     9436.83    208.82 o 
  -2  14   2     2697.65     2626.39     85.82 o 
   0  14   2     2879.81     2756.65     82.49 o 
   2  14   2    14943.52    14621.32    262.61 o 
   4  14   2     1691.98     1670.98     88.08 o 
   6  14   2       30.28       44.00     77.45 o 
   8  14   2     2678.20     2579.82    122.11 o 
  10  14   2     1968.89     1829.47    175.34 o 
  -9  15   2        1.69       22.99     59.96 o 
  -7  15   2     7418.46     7199.01    180.70 o 
  -5  15   2     2549.64     2318.21     97.64 o 
  -3  15   2        7.17       53.57     26.51 o 
  -1  15   2       93.11      217.38     62.25 o 
   1  15   2       59.07      114.30     44.26 o 
   3  15   2     1601.98     1500.61     69.34 o 
   5  15   2     8446.22     8045.20    224.25 o 
   7  15   2       20.36       33.99     42.82 o 
   9  15   2       47.22      112.13    123.82 o 
  -8  16   2     1054.00     1144.43    113.36 o 
  -6  16   2     6007.93     6143.56    169.65 o 
  -4  16   2    12222.04    11746.99    227.56 o 
  -2  16   2      176.84      192.10     56.48 o 
   0  16   2       75.93      181.70     51.13 o 
   2  16   2    16998.13    16477.91    273.83 o 
   4  16   2     6255.27     6533.18    182.67 o 
   6  16   2      259.28      238.04     93.74 o 
   8  16   2     1833.22     1739.92    156.32 o 
  -9  17   2     2854.41     2672.20    143.78 o 
  -7  17   2      387.22      331.25    160.95 o 
  -5  17   2     4448.71     4543.40    155.91 o 
  -3  17   2     7751.05     7871.56    207.09 o 
  -1  17   2      623.09      560.83     99.33 o 
   1  17   2     6361.72     6546.38    177.16 o 
   3  17   2     3125.69     3204.72    113.52 o 
   5  17   2      260.91      252.44     79.83 o 
   7  17   2     3445.50     3761.48    163.50 o 
  -8  18   2     2589.63     2575.02    139.30 o 
  -6  18   2      830.36      900.58     90.45 o 
  -4  18   2     3985.03     3839.57    142.92 o 
  -2  18   2      218.42      190.28     69.25 o 
   0  18   2      101.40      124.18     40.22 o 
   2  18   2     5524.66     5296.11    158.71 o 
   4  18   2      337.89      300.81    107.62 o 
   6  18   2     3322.19     3296.77    154.05 o 
  -7  19   2     1918.04     1720.31    128.44 o 
  -5  19   2     1072.99      901.22    153.98 o 
  -3  19   2     2557.21     2358.46    119.37 o 
  -1  19   2       18.08       50.83     39.57 o 
   1  19   2     4177.40     3968.00    130.11 o 
   3  19   2     1613.39     1508.84     81.70 o 
   5  19   2     1196.25     1101.28    130.71 o 
  -6  20   2       92.41       98.60     68.89 o 
  -4  20   2       12.21       12.88     45.81 o 
  -2  20   2       93.41      171.00    105.96 o 
   0  20   2      228.95      292.96    106.54 o 
   2  20   2      104.52      104.47     58.40 o 
   4  20   2      122.09      143.48     62.19 o 
  -5  21   2     9488.47     9329.33    211.98 o 
  -3  21   2     2786.00     2854.01    131.85 o 
  -1  21   2       67.93       94.22     41.81 o 
   1  21   2     5702.92     5803.24    165.29 o 
   3  21   2     9147.03     9034.18    286.36 o 
  -2  22   2     2369.93     2400.63    112.28 o 
   0  22   2     2368.62     2477.98    132.18 o 
   2  22   2      856.02      899.12    122.44 o 
 -13   1   3     1443.18     1464.05    113.26 o 
 -11   1   3      257.98      224.72     86.92 o 
  -9   1   3     2203.62     2049.16     87.14 o 
  -7   1   3    19333.27    19124.30    271.16 o 
  -5   1   3      488.95      325.29     23.54 o 
  -3   1   3    13737.82    14187.34    134.27 o 
  -1   1   3    25652.70    27491.93    217.56 o 
   1   1   3    40136.67    44273.75    322.09 o 
   3   1   3     8565.10     9607.63     79.10 o 
   5   1   3    11893.71    11912.11    178.76 o 
   7   1   3    24247.28    24504.75    337.85 o 
   9   1   3     2007.67     2082.88    110.20 o 
  11   1   3       32.89       45.44     56.44 o 
 -12   2   3     6296.71     6789.20    208.90 o 
 -10   2   3     2144.40     2161.17     91.03 o 
  -8   2   3     6714.95     6745.97    162.47 o 
  -6   2   3    28172.66    27502.90    774.31 o 
  -4   2   3    16015.78    16836.35    137.58 o 
  -2   2   3    16632.40    16701.71    184.71 o 
   0   2   3     5589.62     4365.73     36.40 o 
   2   2   3     2312.92     1883.79     32.15 o 
   4   2   3    33770.38    34065.02    432.88 o 
   6   2   3    12845.86    11108.41    202.57 o 
   8   2   3     6118.53     6313.25    171.36 o 
  10   2   3     7032.68     7038.00    254.16 o 
  12   2   3     5355.38     5904.95    257.39 o 
 -13   3   3     4375.90     4463.67    207.65 o 
 -11   3   3     5622.20     5522.46    193.23 o 
  -9   3   3      395.14      421.66    114.63 o 
  -7   3   3      786.16      596.84     46.83 o 
  -5   3   3     8614.60     7853.87     82.79 o 
  -3   3   3     6089.24     6497.57     61.51 o 
  -1   3   3    19357.77    18716.84    144.45 o 
   1   3   3     5071.01     4302.80     43.94 o 
   3   3   3     1507.89     1604.12     34.33 o 
   5   3   3    22596.30    23263.93    277.89 o 
   7   3   3    16450.30    16301.58    384.31 o 
   9   3   3     1173.78     1239.94    137.09 o 
  11   3   3     2326.25     2428.17    144.34 o 
 -12   4   3       29.92       55.68     51.11 o 
 -10   4   3     1940.59     1923.06     91.21 o 
  -8   4   3     3683.16     3542.19     81.40 o 
  -6   4   3    14348.09    14720.34    250.44 o 
  -4   4   3      774.65      769.99     28.02 o 
  -2   4   3       16.41       32.62     10.08 o 
   0   4   3    22683.02    25525.68    273.03 o 
   2   4   3     8598.20     8749.14     81.58 o 
   4   4   3      527.89      489.80     32.14 o 
   6   4   3     1625.20     1523.11     79.28 o 
   8   4   3     5989.05     6000.02    209.11 o 
  10   4   3      238.92      237.03    105.23 o 
  12   4   3      296.83      203.43    145.77 o 
 -13   5   3       88.42       46.64     47.84 o 
 -11   5   3       30.69       40.04     62.19 o 
  -9   5   3      606.64      629.44    162.68 o 
  -7   5   3    13792.00    13326.29    168.69 o 
  -5   5   3     1609.94     1653.97     59.08 o 
  -3   5   3     1983.87     1730.61     31.64 o 
  -1   5   3    10509.34    11124.95     64.94 o 
   1   5   3     1425.95     1127.25     27.99 o 
   3   5   3     6863.59     7725.12    106.74 o 
   5   5   3     2462.08     2007.65     81.53 o 
   7   5   3     6856.61     6941.42    196.85 o 
   9   5   3      635.99      745.43    142.50 o 
  11   5   3     3394.43     3371.51    191.85 o 
 -12   6   3     5825.04     6136.48    226.26 o 
 -10   6   3      615.27      527.92     70.95 o 
  -8   6   3    10772.58    10460.50    197.77 o 
  -6   6   3    15940.13    15163.64    219.16 o 
  -4   6   3      368.75      371.46     33.90 o 
  -2   6   3    26628.81    28020.96    423.21 o 
   0   6   3    71398.18    75965.34    876.47 o 
   2   6   3    26353.32    29236.85    416.26 o 
   4   6   3     4215.21     4516.52     99.09 o 
   6   6   3    16541.64    16317.88    267.56 o 
   8   6   3     2608.22     2604.39    130.95 o 
  10   6   3        9.02       62.07     49.70 o 
  12   6   3      918.38     1041.81    169.83 o 
 -11   7   3     2254.45     2357.47    145.16 o 
  -9   7   3       55.94       62.36     46.61 o 
  -7   7   3    14309.35    14046.18    441.05 o 
  -5   7   3     3277.98     2880.69     67.61 o 
  -3   7   3       51.77      122.67     28.65 o 
  -1   7   3     5473.52     4991.40     63.29 o 
   1   7   3    10768.02     9831.04    221.44 o 
   3   7   3     7881.40     8347.16    110.77 o 
   5   7   3     7091.59     6199.69    130.95 o 
   7   7   3    18124.81    18274.04    721.06 o 
   9   7   3     1192.48     1108.12     94.31 o 
  11   7   3     3502.68     3675.61    188.07 o 
 -12   8   3     1030.13     1096.02    134.93 o 
 -10   8   3       58.45       57.32     54.33 o 
  -8   8   3      284.09      300.18    104.13 o 
  -6   8   3       99.02      114.61     31.80 o 
  -4   8   3     3769.19     3935.09     75.93 o 
  -2   8   3    14928.85    16608.49    119.45 o 
   0   8   3     3480.65     3024.94     55.86 o 
   2   8   3     1322.67     1411.08     47.77 o 
   4   8   3       60.07      108.16     41.04 o 
   6   8   3     1114.08     1046.98     82.55 o 
   8   8   3     3064.12     3009.64    119.39 o 
  10   8   3      208.86      216.31     82.02 o 
 -11   9   3     1832.68     1810.34    115.23 o 
  -9   9   3     3568.49     3478.97    150.60 o 
  -7   9   3     1349.33     1234.32     64.58 o 
  -5   9   3      450.45      492.22     48.82 o 
  -3   9   3     1607.86     1917.71     50.81 o 
  -1   9   3     3376.45     3892.66     69.52 o 
   1   9   3     3487.54     3764.19     86.59 o 
   3   9   3     4077.66     4109.65     88.56 o 
   5   9   3       31.33      125.40     43.83 o 
   7   9   3     5025.78     4723.43    207.77 o 
   9   9   3      630.86      715.64    188.58 o 
  11   9   3     3052.44     2968.84    179.16 o 
 -12  10   3     3010.94     3258.63    193.85 o 
 -10  10   3     1580.18     1545.11    113.72 o 
  -8  10   3     6578.25     6513.53    203.24 o 
  -6  10   3    18715.51    18380.66    369.61 o 
  -4  10   3     5301.83     5688.87     94.39 o 
  -2  10   3     8551.39     8537.35    117.05 o 
   0  10   3    27576.13    27363.63    257.95 o 
   2  10   3    13379.70    13807.36    184.81 o 
   4  10   3    14781.82    14555.00    239.29 o 
   6  10   3     7323.80     7306.12    240.25 o 
   8  10   3     2736.58     2641.53    113.47 o 
  10  10   3        8.72       54.32     50.32 o 
 -11  11   3     2620.76     2573.40    141.52 o 
  -9  11   3      869.73     1009.31    121.96 o 
  -7  11   3     6946.82     7339.19    163.11 o 
  -5  11   3     5221.79     4917.20    121.34 o 
  -3  11   3     4502.34     4749.71     84.09 o 
  -1  11   3    29622.50    29501.84    316.51 o 
   1  11   3    18685.36    18408.35    206.41 o 
   3  11   3      283.72      407.08     99.33 o 
   5  11   3     8287.73     8553.27    191.03 o 
   7  11   3    18130.17    18286.31    461.68 o 
   9  11   3     2401.68     2254.51    145.06 o 
  11  11   3      968.11      918.43    175.82 o 
 -10  12   3        7.09       30.89     39.41 o 
  -8  12   3       61.09       97.27     46.02 o 
  -6  12   3     4686.59     4753.88    147.51 o 
  -4  12   3     2640.29     2787.87     74.63 o 
  -2  12   3       85.45      109.72     27.20 o 
   0  12   3      216.85      205.64     50.73 o 
   2  12   3     2473.94     2541.85     84.90 o 
   4  12   3    12882.44    12949.20    287.41 o 
   6  12   3     2731.29     2751.97    111.19 o 
   8  12   3      519.10      594.82    155.13 o 
  10  12   3     1833.39     1776.13    144.58 o 
 -11  13   3       20.59       17.38     53.96 o 
  -9  13   3      123.15      171.23     59.99 o 
  -7  13   3        3.50       -4.47     41.69 o 
  -5  13   3       94.98       79.39     38.57 o 
  -3  13   3      363.86      425.99     54.84 o 
  -1  13   3     1749.60     1755.99     65.74 o 
   1  13   3     1402.37     1324.60     65.90 o 
   3  13   3     1781.49     1851.76     85.88 o 
   5  13   3     1401.14     1215.13    105.54 o 
   7  13   3       74.58       55.87     43.71 o 
   9  13   3       48.86       99.25     50.57 o 
 -10  14   3      718.22      526.26    119.49 o 
  -8  14   3      846.05      825.97     93.41 o 
  -6  14   3      128.29      188.61     61.63 o 
  -4  14   3     1827.41     1974.15     71.66 o 
  -2  14   3     1028.96      950.93     68.11 o 
   0  14   3     5622.16     5816.45    123.51 o 
   2  14   3     2964.85     2954.35     96.53 o 
   4  14   3     3868.97     3831.64    125.97 o 
   6  14   3     1763.00     1797.76    103.72 o 
   8  14   3       22.74       43.74     48.94 o 
  -9  15   3      319.91      303.50    190.38 o 
  -7  15   3     9033.62     9242.59    211.49 o 
  -5  15   3     5452.91     5774.74    162.78 o 
  -3  15   3     5520.72     5348.51    141.42 o 
  -1  15   3    30463.98    28847.05    839.63 o 
   1  15   3     8289.05     8380.27    192.44 o 
   3  15   3     1374.72     1368.33     88.85 o 
   5  15   3     8113.49     7965.70    246.18 o 
   7  15   3    12631.39    13394.16    443.91 o 
   9  15   3     4425.82     4591.76    213.89 o 
  -8  16   3     6038.07     5825.05    244.41 o 
  -6  16   3      510.05      626.38    120.33 o 
  -4  16   3     1937.01     1736.92     76.90 o 
  -2  16   3      513.94      579.53    117.56 o 
   0  16   3     4773.57     4948.69    130.70 o 
   2  16   3     3406.77     3269.92    103.28 o 
   4  16   3     2688.27     2534.10     96.09 o 
   6  16   3     2069.48     2179.82    140.67 o 
   8  16   3     2378.30     2402.82    178.80 o 
  -9  17   3      533.47      278.66    215.52 o 
  -7  17   3       13.68       38.64     60.18 o 
  -5  17   3      148.02      122.68     59.90 o 
  -3  17   3      273.61      213.96     74.64 o 
  -1  17   3      437.80      425.13    124.16 o 
   1  17   3      203.53      149.46     50.28 o 
   3  17   3      644.51      645.69     94.14 o 
   5  17   3     1369.86     1381.75     80.80 o 
   7  17   3      443.39      452.74    279.65 o 
  -8  18   3       92.05       92.79     51.84 o 
  -6  18   3       30.18       62.04     44.96 o 
  -4  18   3     1019.41     1035.48     78.26 o 
  -2  18   3      533.66      514.38    135.32 o 
   0  18   3      862.95      939.06     69.97 o 
   2  18   3      765.80      773.37     77.54 o 
   4  18   3     4069.67     4083.52    150.52 o 
   6  18   3      804.20      807.72    117.21 o 
  -7  19   3     1876.36     1893.36    130.50 o 
  -5  19   3     2757.08     2709.46    140.29 o 
  -3  19   3       69.88      138.06     61.08 o 
  -1  19   3     3372.39     3305.82    118.68 o 
   1  19   3      425.43      443.02    140.65 o 
   3  19   3     1192.51     1312.39     85.97 o 
   5  19   3     2791.41     3036.78    157.45 o 
  -6  20   3     4958.67     5123.59    206.09 o 
  -4  20   3       25.73       31.50     49.86 o 
  -2  20   3     3009.69     2869.54    120.08 o 
   0  20   3    19505.80    19046.88    256.40 o 
   2  20   3     6134.57     6080.17    182.16 o 
   4  20   3      252.54      205.14    130.50 o 
  -5  21   3     1336.74     1317.32    144.53 o 
  -3  21   3      206.34      160.62    105.20 o 
  -1  21   3      257.77      222.80    145.00 o 
   1  21   3      134.12      124.79     65.31 o 
   3  21   3        7.69       55.57     47.66 o 
  -2  22   3       57.68       58.64     40.67 o 
   0  22   3     1271.78     1251.75    108.09 o 
   2  22   3        3.31       35.59     32.53 o 
 -12   0   4     3042.23     2915.61    216.35 o 
 -10   0   4     8644.01     8678.51    250.95 o 
  -8   0   4     9149.02     8515.62    277.23 o 
  -6   0   4      494.02      543.04     58.68 o 
  -4   0   4    15132.60    13268.24     96.95 o 
   0   0   4    27204.60    27467.58    205.43 o 
   2   0   4     4358.29     3610.62     63.58 o 
   4   0   4    44027.98    42473.81    591.62 o 
   6   0   4     5688.78     5335.23    202.07 o 
   8   0   4      309.54      315.52    170.95 o 
  10   0   4     2624.36     2641.53    212.33 o 
  12   0   4     3554.80     3742.99    277.97 o 
 -13   1   4      609.49      445.11    123.98 o 
 -11   1   4       82.07       75.95     28.35 o 
  -9   1   4     8818.47     8832.49    183.37 o 
  -7   1   4    10826.19    10748.77    184.62 o 
  -5   1   4     9656.33     9926.07    212.02 o 
  -3   1   4     3003.97     4221.54     34.11 o 
  -1   1   4     8388.70     8157.81     76.63 o 
   1   1   4      313.93      396.31     15.95 o 
   3   1   4    11068.15    10280.32     85.70 o 
   5   1   4    11064.40    10841.28    390.40 o 
   7   1   4     3709.26     3820.70    137.01 o 
   9   1   4     4193.16     4141.76    156.81 o 
  11   1   4     4837.94     5202.99    209.54 o 
 -12   2   4     1300.83     1194.31    103.00 o 
 -10   2   4       14.57       24.13     27.19 o 
  -8   2   4       18.62       33.34     13.92 o 
  -6   2   4     3815.67     4208.16     65.96 o 
  -4   2   4     4681.04     4833.16     42.94 o 
  -2   2   4    34133.19    39979.38    483.90 o 
   0   2   4     1105.19     1295.95     25.10 o 
   2   2   4        1.50       39.14      9.97 o 
   4   2   4     1043.43     1170.44     44.68 o 
   6   2   4      401.60      429.15    125.45 o 
   8   2   4     4513.62     4374.65    188.45 o 
  10   2   4      933.60     1050.54    124.91 o 
  12   2   4       17.03       44.19     46.52 o 
 -13   3   4     3657.23     3390.12    174.43 o 
 -11   3   4      917.56      885.20     71.12 o 
  -9   3   4     2852.37     2789.87     94.31 o 
  -7   3   4     4582.00     4551.11     91.26 o 
  -5   3   4      349.51      355.26     24.81 o 
  -3   3   4     2371.15     2119.19     29.78 o 
  -1   3   4     6292.02     5132.37     42.55 o 
   1   3   4    12013.49    13122.54    146.98 o 
   3   3   4     2221.56     1690.90     39.92 o 
   5   3   4     2247.24     2028.04     72.62 o 
   7   3   4      716.62      715.45    104.02 o 
   9   3   4     5816.76     5671.51    197.41 o 
  11   3   4     2956.97     3204.88    166.54 o 
 -12   4   4     1493.12     1368.51    105.25 o 
 -10   4   4     5457.29     5439.38    154.11 o 
  -8   4   4     6035.60     5676.58    130.85 o 
  -6   4   4     5123.68     5369.45     89.27 o 
  -4   4   4    14419.29    14658.88    150.89 o 
  -2   4   4    18652.08    17034.52    135.54 o 
   0   4   4     8831.77     9475.41    122.22 o 
   2   4   4     5323.74     5185.13     53.51 o 
   4   4   4    20400.11    19427.80    333.85 o 
   6   4   4     4750.49     4399.49    218.32 o 
   8   4   4      205.51      229.90     86.44 o 
  10   4   4     9267.02     9774.41    261.76 o 
  12   4   4      967.91      991.29    152.03 o 
 -13   5   4      464.65      327.89    244.11 o 
 -11   5   4     6069.77     6098.34    196.09 o 
  -9   5   4    19735.34    19405.77    798.42 o 
  -7   5   4     3638.42     3378.96     80.75 o 
  -5   5   4    15923.38    16320.42    282.24 o 
  -3   5   4    43605.68    45040.95    736.50 o 
  -1   5   4    58385.39    61333.75   1543.44 o 
   1   5   4     1003.72     1207.57     31.08 o 
   3   5   4    26341.60    25578.43    470.68 o 
   5   5   4    28675.61    28304.87    392.13 o 
   7   5   4     3737.02     3825.33    137.77 o 
   9   5   4     1883.79     1897.74    119.56 o 
  11   5   4     2188.61     2320.37    155.74 o 
 -12   6   4        9.94       14.08     50.45 o 
 -10   6   4      479.08      433.99     71.02 o 
  -8   6   4      597.34      524.13     60.19 o 
  -6   6   4        5.50       10.07     10.92 o 
  -4   6   4      572.21      622.69     30.26 o 
  -2   6   4     1355.93     1557.05     29.75 o 
   0   6   4     5419.45     5808.34     66.92 o 
   2   6   4     2909.43     3520.22     75.35 o 
   4   6   4      312.32      295.53     68.83 o 
   6   6   4       27.43       60.22     34.71 o 
   8   6   4       62.75       80.32     44.52 o 
  10   6   4     2718.46     2590.78    160.64 o 
 -13   7   4       63.91       65.97     51.80 o 
 -11   7   4      533.50      591.98    119.82 o 
  -9   7   4     2573.96     2600.00    119.59 o 
  -7   7   4      338.38      395.90     84.53 o 
  -5   7   4        4.95      109.52     29.73 o 
  -3   7   4     4356.99     4230.39     83.87 o 
  -1   7   4     6235.51     6157.81     70.50 o 
   1   7   4      113.69      231.37     28.92 o 
   3   7   4     1617.74     1431.18     54.22 o 
   5   7   4     2024.91     2000.02     72.17 o 
   7   7   4        1.58       69.22     46.89 o 
   9   7   4      225.64      183.47     80.62 o 
  11   7   4      504.98      293.04    166.08 o 
 -12   8   4      141.58      121.50     60.38 o 
 -10   8   4      685.02      809.44    112.45 o 
  -8   8   4    12061.17    12036.27    304.60 o 
  -6   8   4     6746.60     6791.24    161.25 o 
  -4   8   4     2439.54     2250.31     61.11 o 
  -2   8   4    39553.88    41854.19    395.38 o 
   0   8   4      909.05      933.26     33.18 o 
   2   8   4    12298.04    13212.22    172.94 o 
   4   8   4    20899.65    20563.48    840.39 o 
   6   8   4       77.31      111.10     43.14 o 
   8   8   4     3484.03     3511.90    146.92 o 
  10   8   4     8031.17     7872.56    439.60 o 
 -11   9   4     1312.73     1278.36    118.26 o 
  -9   9   4     9590.71    10098.12    294.56 o 
  -7   9   4     5106.02     4411.47    294.73 o 
  -5   9   4     3960.59     3988.24     77.06 o 
  -3   9   4    17234.25    17021.46    200.84 o 
  -1   9   4    10430.34    10275.09     97.30 o 
   1   9   4      331.62      459.35     32.34 o 
   3   9   4     7550.56     6993.58    143.22 o 
   5   9   4    23919.68    22947.30    976.91 o 
   7   9   4       82.70      140.51     53.92 o 
   9   9   4     6937.77     7370.55    225.19 o 
  11   9   4     1435.17     1445.20    120.79 o 
 -12  10   4      874.45      895.18    122.52 o 
 -10  10   4     2309.23     2467.04    161.56 o 
  -8  10   4     8597.57     8840.07    222.68 o 
  -6  10   4      147.44      133.62     35.41 o 
  -4  10   4    12656.21    12646.69    167.40 o 
  -2  10   4    26583.31    27494.84    285.16 o 
   0  10   4     4086.06     4076.88     76.09 o 
   2  10   4     7956.52     8438.45    189.45 o 
   4  10   4    15660.88    15849.58    339.02 o 
   6  10   4     3087.27     2903.72    119.88 o 
   8  10   4     2954.46     2956.61    134.80 o 
  10  10   4     1048.40     1108.92    152.79 o 
 -11  11   4     1094.44     1015.31    129.47 o 
  -9  11   4     1081.64      991.65    276.25 o 
  -7  11   4      354.10      321.86     85.14 o 
  -5  11   4     1698.18     1850.40     58.66 o 
  -3  11   4     8576.46     8685.79    127.92 o 
  -1  11   4      752.29      703.63     49.58 o 
   1  11   4      986.28     1045.12     47.49 o 
   3  11   4     4575.21     4715.95    137.46 o 
   5  11   4       30.59       58.63     33.18 o 
   7  11   4     4894.82     4667.13    170.65 o 
   9  11   4       81.39      129.31     71.16 o 
 -10  12   4     3794.46     3939.78    160.88 o 
  -8  12   4      587.30      641.71     81.62 o 
  -6  12   4      429.13      498.04     85.48 o 
  -4  12   4     6325.34     6434.45    143.73 o 
  -2  12   4    15560.63    16344.68    212.97 o 
   0  12   4     7307.05     7365.80    132.20 o 
   2  12   4      209.94      254.64     59.49 o 
   4  12   4     2986.41     2834.25    108.28 o 
   6  12   4     1279.06     1341.77     93.08 o 
   8  12   4      502.64      511.63    245.85 o 
  10  12   4     1569.11     1737.65    162.67 o 
 -11  13   4      108.21       97.55     56.00 o 
  -9  13   4     6210.63     6352.75    261.05 o 
  -7  13   4     9604.51     9405.35    253.00 o 
  -5  13   4      244.55      350.96    100.45 o 
  -3  13   4     1292.86     1175.17     60.95 o 
  -1  13   4     5050.07     4794.86    124.47 o 
   1  13   4     3973.70     4047.88    101.74 o 
   3  13   4     5193.32     4992.28    127.22 o 
   5  13   4     7827.11     7679.80    206.12 o 
   7  13   4     2827.86     3053.03    140.75 o 
   9  13   4     5513.06     5739.44    252.71 o 
 -10  14   4     2569.12     2608.78    182.68 o 
  -8  14   4     4132.09     3989.90    166.98 o 
  -6  14   4     4527.27     4184.07    130.96 o 
  -4  14   4     9636.64    10029.81    207.11 o 
  -2  14   4    19988.08    20327.60    281.21 o 
   0  14   4      965.55      897.34     74.66 o 
   2  14   4     4969.31     4754.09    134.39 o 
   4  14   4     5330.09     5221.46    143.76 o 
   6  14   4     4407.31     4419.43    166.93 o 
   8  14   4       77.38       62.03     52.03 o 
  -9  15   4       38.72       72.86     63.44 o 
  -7  15   4      235.44      194.26     92.56 o 
  -5  15   4      126.23      204.28     75.43 o 
  -3  15   4     1487.44     1389.54     69.36 o 
  -1  15   4     3044.34     2852.65     83.22 o 
   1  15   4        5.81      105.35     42.63 o 
   3  15   4      996.98     1034.66     76.79 o 
   5  15   4      838.15      739.68     90.68 o 
   7  15   4      429.84      372.10    131.67 o 
   9  15   4      226.25      245.64    126.52 o 
  -8  16   4     4491.26     4486.83    194.07 o 
  -6  16   4      726.74      687.16    111.30 o 
  -4  16   4     8588.18     8476.11    227.01 o 
  -2  16   4    13496.63    13260.23    253.03 o 
   0  16   4     1626.38     1696.81     76.92 o 
   2  16   4     1856.46     1885.31     77.93 o 
   4  16   4     8786.59     9263.06    224.76 o 
   6  16   4     4149.77     4265.69    204.91 o 
   8  16   4       73.27      140.44    142.39 o 
  -9  17   4     1283.33     1405.53    132.33 o 
  -7  17   4     2400.90     2224.90    131.13 o 
  -5  17   4      811.96      725.62    116.34 o 
  -3  17   4     1440.74     1587.20     91.47 o 
  -1  17   4     4864.07     4752.86    155.72 o 
   1  17   4       18.03       23.85     27.46 o 
   3  17   4     5423.17     5336.91    168.89 o 
   5  17   4     1832.74     1699.36    143.73 o 
   7  17   4       62.46      164.04    103.81 o 
  -8  18   4     3692.14     3728.01    158.16 o 
  -6  18   4     1423.85     1346.84    106.59 o 
  -4  18   4     2034.86     1756.55    136.23 o 
  -2  18   4     3021.66     2966.50    135.94 o 
   0  18   4       16.48       38.85     29.05 o 
   2  18   4     1755.84     1873.69     90.25 o 
   4  18   4     5512.84     6270.32    173.85 o 
   6  18   4       35.90       74.58     57.79 o 
  -7  19   4      105.44       96.91     60.44 o 
  -5  19   4      372.34      256.17    132.43 o 
  -3  19   4     2862.93     2640.25    127.87 o 
  -1  19   4     4804.86     4625.58    176.70 o 
   1  19   4       30.77       33.48     34.45 o 
   3  19   4      545.44      379.54    144.81 o 
   5  19   4      944.83      835.93    186.51 o 
  -6  20   4        9.47       45.45     43.04 o 
  -4  20   4       80.06      105.20     63.76 o 
  -2  20   4      227.40      231.89    114.50 o 
   0  20   4        0.91       63.46     39.22 o 
   2  20   4      134.83      158.20     99.57 o 
   4  20   4      169.73       99.26     65.33 o 
  -5  21   4     1055.38     1031.74    133.49 o 
  -3  21   4     8150.84     8634.08    264.87 o 
  -1  21   4     3835.63     3576.25    146.71 o 
   1  21   4      243.19      154.96    117.93 o 
   3  21   4     2351.33     2333.68    117.94 o 
  -2  22   4     1312.13     1407.42    109.49 o 
   0  22   4       29.42       28.09     42.66 o 
 -13   1   5      574.38      366.54    240.23 o 
 -11   1   5     5423.21     5465.34    165.41 o 
  -9   1   5       23.61       64.22     28.31 o 
  -7   1   5      465.13      434.74     34.79 o 
  -5   1   5    44261.61    47217.15    608.35 o 
  -3   1   5    15846.66    15962.92    210.58 o 
  -1   1   5       56.51       96.38     16.72 o 
   1   1   5    54647.16    57403.95    756.42 o 
   3   1   5    12991.91    11708.85    217.08 o 
   5   1   5     2859.25     2741.93     96.15 o 
   7   1   5     2268.28     2095.56    101.31 o 
   9   1   5     4697.17     4640.09    190.57 o 
  11   1   5      240.72      218.50    114.61 o 
 -12   2   5     2469.86     2527.38    130.04 o 
 -10   2   5     7733.94     7379.17    167.47 o 
  -8   2   5     1460.59     1384.20     49.52 o 
  -6   2   5     8720.17     8391.72     94.77 o 
  -4   2   5     2765.63     2236.21     39.70 o 
  -2   2   5    19288.55    21066.71    174.08 o 
   0   2   5     9049.92     8248.81     53.98 o 
   2   2   5    45870.36    46752.41    621.78 o 
   4   2   5    10480.56    11098.72    182.84 o 
   6   2   5     8330.51     8404.86    178.21 o 
   8   2   5    20296.54    20789.24    311.82 o 
  10   2   5     4566.02     4542.18    180.58 o 
  12   2   5      443.59      306.41    238.09 o 
 -13   3   5      401.47      347.05    204.91 o 
 -11   3   5     6007.07     5935.31    178.98 o 
  -9   3   5     5771.07     5744.14    142.87 o 
  -7   3   5       36.12       74.66     21.62 o 
  -5   3   5    13522.28    13290.60    276.01 o 
  -3   3   5     3325.64     2815.91     38.94 o 
  -1   3   5      515.32      697.60     18.90 o 
   1   3   5    40285.92    39081.58    624.72 o 
   3   3   5      275.65      281.59     39.77 o 
   5   3   5       29.55       68.25     22.67 o 
   7   3   5    20727.78    20542.93    351.87 o 
   9   3   5     5651.75     6012.32    221.43 o 
  11   3   5        8.10       63.17     59.64 o 
 -12   4   5     1208.70     1216.28     97.10 o 
 -10   4   5        6.48       31.79     30.05 o 
  -8   4   5      904.04      874.09     49.58 o 
  -6   4   5     1005.48      919.18     61.92 o 
  -4   4   5    12956.20    13938.47    207.74 o 
  -2   4   5      372.23      461.64     16.21 o 
   0   4   5     7293.02     7844.06     70.67 o 
   2   4   5    51424.18    58321.27    591.60 o 
   4   4   5     4339.37     4179.70    103.86 o 
   6   4   5     2099.30     2231.30     97.64 o 
   8   4   5      676.41      681.66    120.65 o 
  10   4   5     1946.02     1819.30    128.74 o 
 -13   5   5      427.20      313.17    244.98 o 
 -11   5   5      581.75      529.15    181.89 o 
  -9   5   5      667.02      538.50     63.20 o 
  -7   5   5     1512.93     1375.85     44.91 o 
  -5   5   5    16002.69    15925.12    165.40 o 
  -3   5   5     1317.99     1407.24     38.96 o 
  -1   5   5      355.39      537.43     25.52 o 
   1   5   5    18879.07    20435.68    222.83 o 
   3   5   5    13281.72    12775.63    157.94 o 
   5   5   5        0.05       82.23     22.03 o 
   7   5   5     1690.33     1724.11    101.78 o 
   9   5   5       35.05       59.98     48.99 o 
  11   5   5      951.23      995.85    135.27 o 
 -12   6   5      901.96     1026.40    184.76 o 
 -10   6   5     6299.94     6264.54    185.21 o 
  -8   6   5     5595.50     5881.07    182.49 o 
  -6   6   5    13580.49    13178.08    131.97 o 
  -4   6   5    39451.18    39223.12    450.01 o 
  -2   6   5     1757.28     1754.76     31.44 o 
   0   6   5    20295.83    19881.04    286.46 o 
   2   6   5     8827.85     6985.63    101.31 o 
   4   6   5    18424.45    18674.51    246.04 o 
   6   6   5      162.52      229.83     75.22 o 
   8   6   5    18043.96    17557.58    402.46 o 
  10   6   5     5999.56     6069.81    204.14 o 
 -13   7   5      380.90      241.17    200.82 o 
 -11   7   5     4721.06     5072.81    202.09 o 
  -9   7   5     2690.33     2657.78    111.45 o 
  -7   7   5      119.51      185.90     61.20 o 
  -5   7   5    11700.39    11839.56    180.64 o 
  -3   7   5     4301.36     4134.60     84.20 o 
  -1   7   5      617.68      640.15     31.89 o 
   1   7   5    13531.04    12781.17    124.97 o 
   3   7   5    15546.31    16264.71    216.00 o 
   5   7   5     7786.70     7728.32    156.72 o 
   7   7   5     6029.93     6261.86    183.48 o 
   9   7   5     6860.13     7058.21    210.52 o 
  11   7   5       18.12       62.92     58.11 o 
 -12   8   5      337.65      282.09    186.35 o 
 -10   8   5     1837.61     1910.34    117.51 o 
  -8   8   5     1290.47     1172.38     90.14 o 
  -6   8   5      862.28      878.67     37.42 o 
  -4   8   5     3975.40     3704.57     93.12 o 
  -2   8   5     8419.61     9146.67     91.34 o 
   0   8   5     3583.32     3418.75     73.01 o 
   2   8   5      875.59      835.56     40.62 o 
   4   8   5      191.78      110.12     39.42 o 
   6   8   5     3199.74     3168.84    115.77 o 
   8   8   5     1987.39     1945.87    110.66 o 
  10   8   5      752.65      608.42    343.24 o 
 -11   9   5      944.36      802.88    114.88 o 
  -9   9   5     1237.05     1297.03    107.58 o 
  -7   9   5     2075.20     2020.62     74.55 o 
  -5   9   5     2709.77     2870.94     83.50 o 
  -3   9   5      624.18      631.59     56.67 o 
  -1   9   5      324.07      286.30     30.98 o 
   1   9   5       34.36       82.81     24.08 o 
   3   9   5      810.63      900.10     55.28 o 
   5   9   5    13268.25    13725.31    381.95 o 
   7   9   5     2224.62     2046.27    117.26 o 
   9   9   5      554.89      464.98    273.01 o 
  11   9   5      972.66      957.88    144.47 o 
 -12  10   5      533.76      467.38    280.70 o 
 -10  10   5     3119.64     3155.94    191.74 o 
  -8  10   5      145.13      209.22     68.65 o 
  -6  10   5    18944.07    18179.33    641.60 o 
  -4  10   5     7509.60     7252.72    146.41 o 
  -2  10   5     1079.47     1532.53     63.72 o 
   0  10   5    12344.90    12616.87    162.39 o 
   2  10   5    31076.14    31730.47    367.20 o 
   4  10   5    18848.69    18970.66    395.39 o 
   6  10   5       74.79      288.03    118.98 o 
   8  10   5     8242.94     8193.07    376.43 o 
  10  10   5     2294.00     2127.27    175.16 o 
 -11  11   5     6687.81     6850.34    229.81 o 
  -9  11   5       72.60       65.74     49.53 o 
  -7  11   5       34.08       73.70     33.68 o 
  -5  11   5    19349.72    18486.04    664.75 o 
  -3  11   5    11962.30    11957.15    192.30 o 
  -1  11   5      781.36      840.25     37.28 o 
   1  11   5    40771.56    41127.23    507.74 o 
   3  11   5     4560.21     4575.30     89.42 o 
   5  11   5       76.07      123.34     41.07 o 
   7  11   5     4134.60     3885.40    167.44 o 
   9  11   5     4221.13     4342.21    230.62 o 
 -10  12   5     2504.38     2553.93    137.53 o 
  -8  12   5     1505.87     1605.14    106.06 o 
  -6  12   5       56.42       65.31     41.38 o 
  -4  12   5     2167.38     1928.89     76.58 o 
  -2  12   5      122.79      155.92     39.42 o 
   0  12   5     5171.02     4983.84    109.79 o 
   2  12   5     9823.21     9169.13    311.04 o 
   4  12   5      494.14      460.65    119.25 o 
   6  12   5     2820.78     2965.19    139.44 o 
   8  12   5     5107.67     5612.25    215.12 o 
  10  12   5      553.23      415.61    278.69 o 
 -11  13   5      275.10      154.69    116.64 o 
  -9  13   5      703.53      566.75    235.61 o 
  -7  13   5      335.21      334.79     89.56 o 
  -5  13   5     1983.33     1877.75     90.89 o 
  -3  13   5     1432.57     1354.39     58.41 o 
  -1  13   5     1114.33     1093.97     72.34 o 
   1  13   5       33.26       60.48     29.22 o 
   3  13   5      253.66      315.17     78.22 o 
   5  13   5      975.02      930.58    164.45 o 
   7  13   5        8.19       14.98     56.03 o 
   9  13   5       92.48       63.09    109.42 o 
 -10  14   5     1369.47     1341.49    107.46 o 
  -8  14   5      385.71      328.33    164.88 o 
  -6  14   5       42.56       42.20     29.13 o 
  -4  14   5      820.03      880.34     83.27 o 
  -2  14   5     3075.85     3100.60     82.37 o 
   0  14   5      846.62      872.20     91.71 o 
   2  14   5      465.62      412.65     62.95 o 
   4  14   5      309.29      291.65     50.23 o 
   6  14   5     2893.46     2704.48    182.20 o 
   8  14   5     4309.00     4115.70    206.80 o 
  -9  15   5       59.59      113.97     92.24 o 
  -7  15   5     4076.64     3980.93    168.76 o 
  -5  15   5    10446.53    10836.10    282.21 o 
  -3  15   5     8633.69     8464.45    160.01 o 
  -1  15   5      745.87      673.83     63.82 o 
   1  15   5    24472.54    24197.55   1140.96 o 
   3  15   5    11764.18    12503.59    241.92 o 
   5  15   5      357.56      386.82    135.86 o 
   7  15   5     2552.64     2699.04    197.70 o 
  -8  16   5      143.43       94.67     53.80 o 
  -6  16   5     1618.93     1544.00    138.95 o 
  -4  16   5     4351.42     4621.57    162.10 o 
  -2  16   5       14.90       18.23     33.18 o 
   0  16   5     8072.75     8015.96    183.52 o 
   2  16   5     5341.95     5321.98    150.85 o 
   4  16   5     4085.84     4031.28    154.64 o 
   6  16   5      137.31      146.38    102.30 o 
   8  16   5     1746.92     1896.21    163.62 o 
  -9  17   5      447.67      244.76    222.67 o 
  -7  17   5       71.87       91.85     44.24 o 
  -5  17   5      307.17      268.65    100.75 o 
  -3  17   5      384.08      352.33    146.46 o 
  -1  17   5       39.21       68.93     33.36 o 
   1  17   5      140.82      166.65     48.28 o 
   3  17   5      515.45      479.29    170.92 o 
   5  17   5      154.32      150.28     68.53 o 
   7  17   5     1132.26     1006.02    203.23 o 
  -8  18   5      644.20      458.85    238.39 o 
  -6  18   5      819.02      914.83    108.24 o 
  -4  18   5      264.30      229.44    105.03 o 
  -2  18   5      555.41      391.51    174.40 o 
   0  18   5     1669.99     1726.47     80.33 o 
   2  18   5       71.60       89.05     49.21 o 
   4  18   5      445.74      358.58    178.28 o 
   6  18   5     1325.59     1530.39    146.77 o 
  -7  19   5      100.51       79.30     47.86 o 
  -5  19   5      508.66      405.78    203.61 o 
  -3  19   5     2043.32     2208.40    110.16 o 
  -1  19   5       15.16      107.43     53.28 o 
   1  19   5     5232.72     5228.09    143.50 o 
   3  19   5      792.76      899.38    125.28 o 
   5  19   5     1088.34     1281.34    110.56 o 
  -6  20   5     6737.42     6685.12    214.62 o 
  -4  20   5    14102.39    14160.88    278.35 o 
  -2  20   5       86.16       59.74     40.33 o 
   0  20   5     1543.38     1465.88    125.24 o 
   2  20   5    11268.78    11315.55    312.86 o 
   4  20   5     4329.18     4278.81    148.93 o 
  -3  21   5       53.36       42.18     44.27 o 
  -1  21   5       27.37       72.80     79.49 o 
   1  21   5      836.34      663.35    172.94 o 
   3  21   5      292.67      183.03     80.26 o 
   0  22   5      366.16      249.82    127.19 o 
 -12   0   6     4149.43     3970.72    213.32 o 
 -10   0   6      471.04      441.72    179.33 o 
  -8   0   6    38608.84    37768.60    980.99 o 
  -6   0   6    23402.03    23907.25    310.08 o 
  -4   0   6     7996.89     7625.93     81.25 o 
  -2   0   6    23118.44    22925.23    148.39 o 
   0   0   6    81529.67    87817.27    521.17 o 
   2   0   6    13973.46    13459.15    289.18 o 
   4   0   6     6893.86     6186.85    140.39 o 
   6   0   6    33002.34    34294.45   1031.39 o 
   8   0   6     7695.61     7686.31    328.68 o 
  10   0   6      453.84      443.66    241.68 o 
 -13   1   6       74.27       81.93     42.84 o 
 -11   1   6      139.29      156.18     63.12 o 
  -9   1   6      528.82      518.81     67.20 o 
  -7   1   6     5083.55     4831.79     73.55 o 
  -5   1   6    36748.18    40483.91    355.27 o 
  -3   1   6      184.01      171.59     20.02 o 
  -1   1   6    21053.83    22443.61    139.73 o 
   1   1   6     5434.53     5465.66     52.45 o 
   3   1   6      413.83      411.80     32.58 o 
   5   1   6     5972.75     5254.45    150.57 o 
   7   1   6      630.99      650.68    191.04 o 
   9   1   6       27.14       41.27     48.08 o 
  11   1   6     5580.18     5946.17    211.02 o 
 -12   2   6      520.88      378.84    200.51 o 
 -10   2   6     1567.37     1370.62     64.97 o 
  -8   2   6     1980.85     1888.63     55.32 o 
  -6   2   6     3427.59     3777.21     62.97 o 
  -4   2   6     6426.53     7259.63    150.32 o 
  -2   2   6       42.11       46.05      9.46 o 
   0   2   6      679.71      868.51     21.11 o 
   2   2   6      195.43      155.39     28.77 o 
   4   2   6     4838.55     5217.47     98.53 o 
   6   2   6     4619.30     4821.03    176.27 o 
   8   2   6       58.17       94.15     47.28 o 
  10   2   6      925.21      939.00    169.99 o 
 -13   3   6     5196.29     5232.79    265.57 o 
 -11   3   6      901.77      772.70     84.42 o 
  -9   3   6      545.67      494.68     60.67 o 
  -7   3   6       79.13       69.24     17.74 o 
  -5   3   6     1907.87     1723.44     53.33 o 
  -3   3   6      175.75      189.30     11.91 o 
  -1   3   6     1683.74     1156.61     26.40 o 
   1   3   6     5790.83     5710.35    121.86 o 
   3   3   6     7520.03     7944.76    102.81 o 
   5   3   6     3819.04     3747.48     91.97 o 
   7   3   6    10517.82    10580.79    299.11 o 
   9   3   6       61.69       77.83     47.54 o 
  11   3   6     4267.37     4138.75    176.34 o 
 -12   4   6     3269.63     3217.51    169.26 o 
 -10   4   6      550.24      506.87     82.26 o 
  -8   4   6    16270.22    16106.30    331.53 o 
  -6   4   6     4673.25     4356.49     90.32 o 
  -4   4   6     1521.37     1395.84     40.86 o 
  -2   4   6     6847.90     6267.47     68.77 o 
   0   4   6    14961.69    14111.43    147.40 o 
   2   4   6     4324.29     4290.94     74.82 o 
   4   4   6    11585.64    11306.74    229.66 o 
   6   4   6     7399.89     7318.57    206.60 o 
   8   4   6      225.95      267.48     99.26 o 
  10   4   6       27.85       29.18     47.81 o 
 -13   5   6     4789.64     4837.45    265.45 o 
 -11   5   6     1123.05      969.32    119.31 o 
  -9   5   6     6180.03     6109.02    225.20 o 
  -7   5   6    27449.16    27444.39    313.94 o 
  -5   5   6    15334.37    15852.31    199.02 o 
  -3   5   6     7226.39     7392.40    101.59 o 
  -1   5   6    53196.74    56975.75    848.36 o 
   1   5   6    29837.62    31119.79    357.26 o 
   3   5   6     8197.53     8856.17    160.82 o 
   5   5   6     3155.82     2824.21     71.48 o 
   7   5   6    21856.36    21632.32    513.81 o 
   9   5   6     3526.45     3243.43    172.70 o 
  11   5   6     2827.05     3054.00    218.71 o 
 -12   6   6      178.79      166.15     78.41 o 
 -10   6   6     1947.76     1810.86     82.26 o 
  -8   6   6      279.57      294.81     97.12 o 
  -6   6   6      353.40      407.49     36.85 o 
  -4   6   6     1756.12     1961.35     51.46 o 
  -2   6   6     3191.61     3860.58     53.77 o 
   0   6   6       35.59       45.15     20.94 o 
   2   6   6      539.81      626.88     73.11 o 
   4   6   6     1016.70      969.90     42.20 o 
   6   6   6     1407.62     1457.47     83.19 o 
   8   6   6      124.40       98.13     68.12 o 
  10   6   6      742.40      502.31    322.56 o 
 -11   7   6        4.09       17.10     45.84 o 
  -9   7   6      106.25      121.95     45.05 o 
  -7   7   6     3814.04     3675.13     65.08 o 
  -5   7   6     2701.59     2776.41     65.88 o 
  -3   7   6       62.52      178.60     22.50 o 
  -1   7   6     7256.72     7257.00     92.15 o 
   1   7   6     6869.35     7115.56    197.68 o 
   3   7   6      236.00      362.81     34.37 o 
   5   7   6      409.03      371.32     65.56 o 
   7   7   6      136.89      232.26     73.00 o 
   9   7   6       35.68       34.66     67.00 o 
  11   7   6       13.27       45.63     67.57 o 
 -12   8   6     6405.23     6497.23    226.26 o 
 -10   8   6      558.29      470.12    179.52 o 
  -8   8   6     2598.11     2710.17     73.58 o 
  -6   8   6     4909.71     4423.81     81.60 o 
  -4   8   6     2417.47     2747.77     79.96 o 
  -2   8   6     4611.02     4374.25    118.11 o 
   0   8   6     6983.83     6526.84    104.79 o 
   2   8   6       42.68      103.75     37.26 o 
   4   8   6    11595.36    11280.12    234.04 o 
   6   8   6    18725.27    18767.55    424.42 o 
   8   8   6       39.17       74.58     48.44 o 
  10   8   6     2376.12     2501.96    188.55 o 
 -11   9   6     1083.01     1019.86    185.47 o 
  -9   9   6      666.07      662.76    252.40 o 
  -7   9   6    16845.56    16980.63    333.61 o 
  -5   9   6     7869.10     7879.58    177.42 o 
  -3   9   6      371.23      486.75     65.98 o 
  -1   9   6    32663.40    34234.39    309.71 o 
   1   9   6    14460.49    14413.79    191.75 o 
   3   9   6      202.16      301.42     54.17 o 
   5   9   6     7003.52     7007.27    194.32 o 
   7   9   6     2382.66     2670.82    144.65 o 
   9   9   6     1423.42     1155.29    192.71 o 
 -12  10   6      189.01      146.83    148.23 o 
 -10  10   6      169.95      160.37     85.76 o 
  -8  10   6     8857.36     9425.40    259.47 o 
  -6  10   6     4008.26     3600.66    111.78 o 
  -4  10   6     1569.70     1491.08     66.12 o 
  -2  10   6    14814.18    14762.44    177.19 o 
   0  10   6     8330.81     7777.38    119.65 o 
   2  10   6    19616.34    20030.58    380.25 o 
   4  10   6       40.80       38.74     27.78 o 
   6  10   6    12800.93    12218.25    493.42 o 
   8  10   6     1060.95     1119.54    240.94 o 
  10  10   6       21.31       41.09     92.18 o 
 -11  11   6     1195.64     1147.52    193.60 o 
  -9  11   6     5210.15     4834.15    177.71 o 
  -7  11   6     1954.29     1818.95     71.92 o 
  -5  11   6      180.43      185.87     50.75 o 
  -3  11   6      289.58      302.23     46.62 o 
  -1  11   6     4228.36     4084.07     80.26 o 
   1  11   6     4559.33     4552.11     90.48 o 
   3  11   6     9257.74     8920.85    199.99 o 
   5  11   6      835.09      752.87     87.09 o 
   7  11   6        0.86       15.19     73.23 o 
   9  11   6      215.76      220.18    139.67 o 
 -10  12   6      532.02      378.50    129.88 o 
  -8  12   6     3496.29     3502.45    162.64 o 
  -6  12   6     4303.46     4512.71    129.80 o 
  -4  12   6      592.85      629.60     69.90 o 
  -2  12   6     4406.33     4670.17    105.87 o 
   0  12   6     2103.90     1915.54     57.47 o 
   2  12   6       23.78      120.88     31.84 o 
   4  12   6     1022.56      918.23     59.47 o 
   6  12   6     3692.54     4207.77    207.29 o 
   8  12   6      935.81      668.97    313.07 o 
 -11  13   6      837.92      750.54    157.36 o 
  -9  13   6     2867.07     2780.49    164.73 o 
  -7  13   6     8116.77     8607.35    265.35 o 
  -5  13   6     5229.11     5227.89    140.19 o 
  -3  13   6     2128.42     2084.89     60.24 o 
  -1  13   6     1124.64     1076.84     53.52 o 
   1  13   6     5418.30     5609.53    126.42 o 
   3  13   6       29.74      135.41     48.32 o 
   5  13   6     4362.36     4724.27    219.19 o 
   7  13   6     4119.95     4096.80    224.27 o 
   9  13   6     1260.84      993.62    224.05 o 
 -10  14   6       15.57       26.21     44.79 o 
  -8  14   6     4199.70     4304.18    191.90 o 
  -6  14   6     2544.87     2330.48    140.46 o 
  -4  14   6     1522.88     1398.56     78.23 o 
  -2  14   6     3260.18     3367.75     92.13 o 
   0  14   6     7498.47     7640.22    169.19 o 
   2  14   6     1553.72     1561.11     83.32 o 
   4  14   6      793.26      758.29    279.32 o 
   6  14   6     4202.39     4117.56    239.17 o 
   8  14   6     2294.13     2137.42    186.64 o 
  -9  15   6     3318.85     3160.61    158.88 o 
  -7  15   6     2323.91     2259.38    128.38 o 
  -5  15   6        2.40       15.56     47.23 o 
  -3  15   6      195.29      228.00     76.67 o 
  -1  15   6      780.22      805.99     61.63 o 
   1  15   6     1087.01     1037.43     73.24 o 
   3  15   6     4411.18     3802.38    306.97 o 
   5  15   6       63.31      126.79     82.64 o 
   7  15   6       14.25       45.89     62.70 o 
  -8  16   6     4155.58     4743.56    203.19 o 
  -6  16   6     5259.90     5295.07    206.57 o 
  -4  16   6      402.08      459.87     93.49 o 
  -2  16   6      872.85      949.79     89.09 o 
   0  16   6    14102.57    14118.31    264.16 o 
   2  16   6     5566.17     5700.02    183.28 o 
   4  16   6      320.51      334.42    151.77 o 
   6  16   6     1544.81     1474.73    168.75 o 
  -7  17   6     3201.03     3169.08    164.30 o 
  -5  17   6     6306.49     6202.24    206.73 o 
  -3  17   6     2665.75     2484.62    118.47 o 
  -1  17   6     5450.52     5669.15    174.78 o 
   1  17   6      912.30     1017.52     87.54 o 
   3  17   6       36.19       61.55     61.64 o 
   5  17   6     2468.07     2720.26    178.71 o 
   7  17   6     1713.03     1709.77    168.93 o 
  -8  18   6      861.91     1015.53    135.44 o 
  -6  18   6     1411.13     1455.65    131.85 o 
  -4  18   6      247.83      182.48    106.29 o 
  -2  18   6       89.50      123.51     54.89 o 
   0  18   6     3197.32     3002.07    106.55 o 
   2  18   6       17.54       25.01     47.25 o 
   4  18   6     2650.08     2541.44    135.66 o 
   6  18   6     5077.43     5421.60    254.39 o 
  -7  19   6     1234.11     1119.02    105.87 o 
  -5  19   6      733.84      604.97    149.49 o 
  -3  19   6      142.89      120.87     87.87 o 
  -1  19   6     3374.47     3317.03    141.24 o 
   1  19   6     3231.13     3109.61    133.31 o 
   3  19   6      109.49       93.57     63.61 o 
   5  19   6      179.20      122.92     96.00 o 
  -4  20   6       16.93       77.20     57.44 o 
  -2  20   6      274.14      229.45    156.13 o 
   0  20   6      237.47      141.21    113.44 o 
   2  20   6       24.84       66.42     38.32 o 
   4  20   6      466.04      371.70    154.16 o 
  -3  21   6      580.89      391.46    194.93 o 
  -1  21   6     5922.93     5949.03    239.39 o 
   1  21   6     6812.26     6925.10    282.07 o 
 -13   1   7        6.60       35.16     39.04 o 
 -11   1   7     1002.98      989.86     85.48 o 
  -9   1   7     8772.05     8562.21    183.66 o 
  -7   1   7      115.76      137.56     27.88 o 
  -5   1   7    20711.79    21079.12    296.58 o 
  -3   1   7    27198.91    27059.53    295.30 o 
  -1   1   7     9963.34     9495.83     64.05 o 
   1   1   7     2271.13     2782.87     65.17 o 
   3   1   7    11056.03    10679.16    132.39 o 
   5   1   7    24924.72    24433.90    450.82 o 
   7   1   7     3522.06     3472.43    128.49 o 
   9   1   7      216.34      294.24     98.06 o 
  11   1   7      492.16      268.68    177.66 o 
 -12   2   7       90.74       98.01     53.50 o 
 -10   2   7     2212.80     2323.90    123.03 o 
  -8   2   7    11856.39    11410.99    311.56 o 
  -6   2   7     3266.56     3450.04     85.00 o 
  -4   2   7     7150.31     6602.94     74.28 o 
  -2   2   7    19918.01    19042.23    123.32 o 
   0   2   7       37.55      252.52     29.56 o 
   2   2   7    23406.81    23878.90    296.79 o 
   4   2   7    13717.52    12245.70    216.91 o 
   6   2   7     2268.72     2219.95    109.69 o 
   8   2   7    10633.47    10466.99    279.96 o 
  10   2   7     6838.49     7647.92    214.81 o 
 -13   3   7     3150.77     2914.54    192.97 o 
 -11   3   7     1463.68     1364.83     85.49 o 
  -9   3   7      395.57      466.71     71.00 o 
  -7   3   7     1309.37     1275.40     50.65 o 
  -5   3   7     7280.69     7604.53    124.95 o 
  -3   3   7    12993.29    12477.11     90.97 o 
  -1   3   7     4420.79     4044.05     52.68 o 
   1   3   7     1703.48     1714.95     43.96 o 
   3   3   7    29025.64    30380.57    325.89 o 
   5   3   7     6793.50     6434.24    119.76 o 
   7   3   7     2033.60     1974.79    107.27 o 
   9   3   7     4366.06     4295.90    170.47 o 
  11   3   7     2735.48     2227.71    212.26 o 
 -12   4   7      656.20      602.22    291.18 o 
 -10   4   7     1871.13     1775.09     91.35 o 
  -8   4   7     4071.61     4530.19    119.95 o 
  -6   4   7      765.25      677.10     39.66 o 
  -4   4   7     4099.00     4432.06     93.87 o 
  -2   4   7     6674.91     6252.25     68.68 o 
   0   4   7     5151.96     4938.42    119.17 o 
   2   4   7      417.04      433.76    157.83 o 
   4   4   7     3010.24     2788.61     64.63 o 
   6   4   7     8640.24     8889.25    204.62 o 
   8   4   7        0.34       47.63     37.43 o 
  10   4   7     1142.12     1041.70    143.73 o 
 -13   5   7        2.96       24.98     59.18 o 
 -11   5   7      926.73      757.35    117.44 o 
  -9   5   7     8392.20     7889.53    181.74 o 
  -7   5   7       77.05      138.75     42.61 o 
  -5   5   7     2143.19     2068.83     59.17 o 
  -3   5   7    12159.96    12535.87    100.40 o 
  -1   5   7      266.78      603.79     31.26 o 
   1   5   7     3119.37     3732.94    138.59 o 
   3   5   7     3245.62     3056.85     61.00 o 
   5   5   7     5686.80     5321.59    132.91 o 
   7   5   7      601.70      573.31     88.23 o 
   9   5   7     3086.11     2788.77    144.85 o 
  11   5   7     1518.06     1651.63    154.85 o 
 -12   6   7      926.66      837.33    199.00 o 
 -10   6   7     3543.55     3616.48    170.19 o 
  -8   6   7     8111.81     8281.74    195.33 o 
  -6   6   7       24.99       81.42     40.48 o 
  -4   6   7    23392.10    23211.83    280.06 o 
  -2   6   7    41166.72    42118.68    315.25 o 
   0   6   7    11434.42    12850.05    220.17 o 
   2   6   7     7294.57     7597.42    180.13 o 
   4   6   7    16243.18    15424.24    205.09 o 
   6   6   7     4800.03     4775.33    160.59 o 
   8   6   7      943.18      850.10    152.29 o 
  10   6   7      973.33     1112.83    243.18 o 
 -11   7   7      995.20      930.14    128.10 o 
  -9   7   7     6256.89     6509.05    197.50 o 
  -7   7   7     1733.65     1672.82     29.86 o 
  -5   7   7     1010.04     1002.55     60.19 o 
  -3   7   7     4967.24     4694.76     80.04 o 
  -1   7   7     2741.74     2472.63     53.23 o 
   1   7   7     6317.85     6540.29    201.46 o 
   3   7   7    11233.41    10829.10    264.15 o 
   5   7   7    10382.81     9935.75    320.31 o 
   7   7   7     2228.20     1982.13    100.31 o 
   9   7   7     6436.41     6359.33    273.07 o 
 -12   8   7       78.72       80.80     54.34 o 
 -10   8   7      962.76     1043.36     83.21 o 
  -8   8   7       45.66       68.85     39.28 o 
  -6   8   7      218.11      216.43     68.04 o 
  -4   8   7     3521.40     3616.24     94.58 o 
  -2   8   7     3728.05     3610.68     74.72 o 
   0   8   7      433.47      436.40     41.55 o 
   2   8   7     1107.73     1214.74    112.53 o 
   4   8   7      495.19      465.37     84.18 o 
   6   8   7     1648.05     1484.44     90.94 o 
   8   8   7      139.78      188.03     92.11 o 
  10   8   7     1439.60     1392.05    142.56 o 
 -11   9   7     1004.66      819.24    158.90 o 
  -9   9   7      391.31      354.07    109.31 o 
  -7   9   7      319.86      345.53    111.32 o 
  -5   9   7     2061.25     1920.28     49.92 o 
  -3   9   7     1473.62     1500.55     50.42 o 
  -1   9   7     2150.77     2252.69     50.07 o 
   1   9   7     4250.70     4191.02    134.24 o 
   3   9   7      583.39      576.54     56.67 o 
   5   9   7     2042.83     1594.53     95.09 o 
   7   9   7      506.96      629.50    236.21 o 
   9   9   7     2782.92     2806.06    188.21 o 
 -12  10   7     1779.55     1689.97    137.58 o 
 -10  10   7     3288.48     3175.95    183.60 o 
  -8  10   7     5171.18     5203.21    179.95 o 
  -6  10   7     1376.15     1408.71     54.17 o 
  -4  10   7     8297.75     8242.78    191.35 o 
  -2  10   7    22918.61    22095.91    385.09 o 
   0  10   7     9607.21    10107.13    235.12 o 
   2  10   7    23662.67    24078.89    485.75 o 
   4  10   7     6456.48     6526.15    200.02 o 
   6  10   7     2309.64     2434.87    194.93 o 
   8  10   7      103.62      182.58    101.85 o 
 -11  11   7     1024.23     1129.11    122.01 o 
  -9  11   7     2812.77     3135.18    147.46 o 
  -7  11   7      842.71      822.03    100.66 o 
  -5  11   7     7206.10     7292.29    177.87 o 
  -3  11   7    24456.81    25936.42    480.48 o 
  -1  11   7     7390.59     7147.50    105.96 o 
   1  11   7        9.86      120.86     30.55 o 
   3  11   7    14985.32    15238.88    332.62 o 
   5  11   7    16897.80    17266.62    633.03 o 
   7  11   7     2028.67     1946.54    188.70 o 
   9  11   7     2613.32     2459.60    234.68 o 
 -10  12   7       59.91       78.70     61.93 o 
  -8  12   7     4731.41     4914.89    191.10 o 
  -6  12   7       44.81       50.50     30.83 o 
  -4  12   7       39.15       83.09     33.54 o 
  -2  12   7      331.07      300.38     60.32 o 
   0  12   7      388.90      327.61     35.24 o 
   2  12   7     9273.67     9215.68    213.83 o 
   4  12   7     1766.23     1857.12    151.73 o 
   6  12   7       22.01       50.43     68.05 o 
   8  12   7     2640.81     2560.69    174.70 o 
 -11  13   7      239.81      153.78     92.34 o 
  -9  13   7      346.06      275.12    135.51 o 
  -7  13   7        2.33       18.04     44.21 o 
  -5  13   7     1743.67     1664.41     85.81 o 
  -3  13   7     1464.27     1450.66     54.09 o 
  -1  13   7     2146.13     2110.55     75.63 o 
   1  13   7      896.47      860.37     76.40 o 
   3  13   7      117.89      115.74     44.30 o 
   5  13   7        1.27       40.04     45.80 o 
   7  13   7       66.71       37.32     86.40 o 
 -10  14   7      596.70      406.26    273.76 o 
  -8  14   7       36.03       79.21     47.76 o 
  -6  14   7      836.43      794.19     98.63 o 
  -4  14   7     1061.56      956.68     97.92 o 
  -2  14   7     6054.06     6007.57    129.87 o 
   0  14   7     3372.73     3386.92     99.56 o 
   2  14   7     2987.95     3020.03    142.30 o 
   4  14   7     1641.91     1637.03    145.84 o 
   6  14   7      543.57      459.82    280.04 o 
   8  14   7     1847.27     2010.49    186.60 o 
  -9  15   7     4529.65     4620.33    210.95 o 
  -7  15   7      270.74      254.95     82.16 o 
  -5  15   7     6348.18     6230.53    180.79 o 
  -3  15   7    21220.23    22159.21    434.26 o 
  -1  15   7     7142.98     6845.69    189.44 o 
   1  15   7      288.26      223.62     75.43 o 
   3  15   7    16015.10    16661.76    327.59 o 
   5  15   7     9800.82    10668.52    414.75 o 
   7  15   7     3840.67     3736.10    226.79 o 
  -8  16   7      258.35      273.93    178.36 o 
  -6  16   7      128.60      133.38     49.86 o 
  -4  16   7     1242.81     1349.77     97.48 o 
  -2  16   7     3853.43     3816.29    142.51 o 
   0  16   7      385.94      343.82    101.81 o 
   2  16   7     1223.84     1258.16     86.31 o 
   4  16   7     2102.47     2087.94    136.10 o 
   6  16   7     1926.74     1923.01    153.75 o 
  -7  17   7      411.61      339.18    233.98 o 
  -5  17   7      208.81      213.24     97.16 o 
  -3  17   7      292.36      252.45    115.56 o 
  -1  17   7      236.78      186.80     74.73 o 
   1  17   7       54.41       60.67     39.19 o 
   3  17   7     1708.00     1636.17    140.41 o 
   5  17   7      102.31      184.29    177.70 o 
  -6  18   7      358.40      294.13    171.02 o 
  -4  18   7      397.68      350.99    171.21 o 
  -2  18   7      619.83      667.05    112.56 o 
   0  18   7      148.45      205.87    103.40 o 
   2  18   7     2546.50     2511.50    127.39 o 
   4  18   7     1431.73     1539.28    100.79 o 
  -5  19   7      139.08      168.44    135.67 o 
  -3  19   7     1729.84     1705.60    104.77 o 
  -1  19   7      267.13      282.95    106.31 o 
   1  19   7      818.64      996.83    114.33 o 
   3  19   7     4063.15     4150.48    156.50 o 
  -4  20   7     3489.47     3379.97    172.04 o 
  -2  20   7    14750.75    14496.77    360.20 o 
   0  20   7     2744.01     2626.11    139.67 o 
   2  20   7     1700.47     1706.24    146.97 o 
  -3  21   7      206.35      186.81    131.54 o 
  -1  21   7       30.00       47.91     63.35 o 
   1  21   7       12.31       26.51     48.26 o 
 -12   0   8     4723.38     4762.89    438.63 o 
 -10   0   8     2906.29     2759.00    156.40 o 
  -8   0   8     1256.25     1124.51     81.95 o 
  -6   0   8    26577.06    26352.44    385.94 o 
  -4   0   8   145705.36   174991.16   2779.80 o 
  -2   0   8     8305.47     8490.70     99.89 o 
   0   0   8     8857.93     7916.32    118.54 o 
   2   0   8    30291.61    29057.12    589.69 o 
   4   0   8     7626.78     7604.84    175.10 o 
   6   0   8     1900.59     1859.57    133.19 o 
   8   0   8     3764.68     3728.60    232.71 o 
  10   0   8     5267.02     5274.36    283.97 o 
 -13   1   8       82.80       31.16     52.31 o 
 -11   1   8     5275.09     5018.08    308.13 o 
  -9   1   8     3670.76     3726.59    110.53 o 
  -7   1   8     1376.56     1425.53     40.13 o 
  -5   1   8     1091.30     1457.28     30.51 o 
  -3   1   8     6370.98     6636.29     71.32 o 
  -1   1   8      679.66      646.54     23.86 o 
   1   1   8     9651.06     9023.48    101.71 o 
   3   1   8     6615.01     6665.86    103.39 o 
   5   1   8    11185.34    10910.36    273.78 o 
   7   1   8     5575.13     5148.34    198.00 o 
   9   1   8     3983.53     4115.33    226.47 o 
  11   1   8       18.58       12.94     84.49 o 
 -12   2   8        3.50      -11.68     63.19 o 
 -10   2   8        9.20       11.00     29.57 o 
  -8   2   8     2409.36     2439.44     76.64 o 
  -6   2   8      433.79      406.12     50.09 o 
  -4   2   8    14811.36    16546.45    207.15 o 
  -2   2   8     1266.65     1315.89     37.18 o 
   0   2   8      179.24      218.51     19.93 o 
   2   2   8     1769.88     1903.53     53.07 o 
   4   2   8     2225.89     2070.58     63.31 o 
   6   2   8     2833.43     2713.25    106.27 o 
   8   2   8     2226.70     2118.89    155.50 o 
  10   2   8        5.43       40.01     58.92 o 
 -13   3   8      904.92      870.54    104.65 o 
 -11   3   8     1242.91     1266.91     99.28 o 
  -9   3   8     1937.64     1830.00     75.41 o 
  -7   3   8       24.16       31.96     24.93 o 
  -5   3   8     1836.80     1814.26     59.23 o 
  -3   3   8     3288.16     3025.21     50.81 o 
  -1   3   8     8656.25     9365.50     95.27 o 
   1   3   8     3710.23     3208.55     55.33 o 
   3   3   8       58.07       85.61     27.95 o 
   5   3   8     4294.87     3980.27     88.69 o 
   7   3   8     5019.34     4682.43    181.31 o 
   9   3   8     2137.80     2284.01    156.18 o 
 -12   4   8     4013.94     4095.81    215.83 o 
 -10   4   8     1183.12     1363.33     72.55 o 
  -8   4   8      693.78      749.14     54.41 o 
  -6   4   8     9991.88    10416.43    157.60 o 
  -4   4   8     2365.91     1950.19     46.00 o 
  -2   4   8     2934.06     3407.81     65.62 o 
   0   4   8     7630.80     7157.23    233.74 o 
   2   4   8     9884.58     9011.18    212.92 o 
   4   4   8     3909.06     3888.93     79.61 o 
   6   4   8      101.02      173.26     68.64 o 
   8   4   8    12893.84    12624.64    378.32 o 
  10   4   8      542.52      437.76    364.74 o 
 -13   5   8     1748.77     1910.68    147.28 o 
 -11   5   8    10580.21    10312.28    331.34 o 
  -9   5   8      333.89      316.44    113.32 o 
  -7   5   8    10383.94    10666.80    218.84 o 
  -5   5   8    21474.17    21665.90    343.46 o 
  -3   5   8    19606.28    19465.94    175.28 o 
  -1   5   8      689.37      614.00     24.46 o 
   1   5   8    22719.73    22882.77    331.63 o 
   3   5   8    26295.36    25991.28    471.62 o 
   5   5   8        3.95       30.27     16.98 o 
   7   5   8     1987.43     1963.36     97.90 o 
   9   5   8     2931.35     3324.93    234.79 o 
 -12   6   8       81.32      108.62     70.76 o 
 -10   6   8      445.11      429.92     92.23 o 
  -8   6   8      142.73      197.46     64.35 o 
  -6   6   8       23.34       45.40     28.68 o 
  -4   6   8      164.39      200.67     37.72 o 
  -2   6   8     2871.61     2981.48     55.60 o 
   0   6   8     1223.43     1366.18     93.32 o 
   2   6   8       27.32       65.01     28.28 o 
   4   6   8      297.54      309.28     30.92 o 
   6   6   8      152.52      183.11     66.56 o 
   8   6   8     2930.21     2743.76    176.08 o 
  10   6   8      198.30      196.93    131.58 o 
 -11   7   8      942.07      939.06     90.39 o 
  -9   7   8       50.14      106.87     49.48 o 
  -7   7   8       65.17      115.27     53.86 o 
  -5   7   8     1410.73     1323.25     71.03 o 
  -3   7   8     3076.58     3071.14     56.70 o 
  -1   7   8       12.33       71.85     23.53 o 
   1   7   8     3602.67     3260.65    138.68 o 
   3   7   8     3377.27     3612.21    157.36 o 
   5   7   8     1628.12     1301.80    131.71 o 
   7   7   8      124.17       99.46     62.92 o 
   9   7   8       29.53       39.69     89.36 o 
 -12   8   8      523.29      426.88    352.51 o 
 -10   8   8     6381.83     6457.54    216.23 o 
  -8   8   8      838.06      767.16     76.70 o 
  -6   8   8     1261.94     1232.81     89.58 o 
  -4   8   8    14226.04    14326.71    514.04 o 
  -2   8   8      163.71      254.83     40.73 o 
   0   8   8     9461.44     9575.28    243.69 o 
   2   8   8     8059.60     8152.20    227.11 o 
   4   8   8      308.39      366.41    126.19 o 
   6   8   8     5149.12     5152.54    242.16 o 
   8   8   8    11875.89    13054.59    656.88 o 
  10   8   8      126.02      104.86     62.61 o 
 -11   9   8     3199.00     3528.00    169.36 o 
  -9   9   8      960.95      953.80    107.43 o 
  -7   9   8     1006.27     1014.97     99.12 o 
  -5   9   8    11089.44    11322.88    233.48 o 
  -3   9   8     5652.80     5471.50    100.55 o 
  -1   9   8      550.54      560.80     40.26 o 
   1   9   8     6701.68     6415.30    207.37 o 
   3   9   8    17008.07    17573.00    496.61 o 
   5   9   8      865.18      822.80    433.57 o 
   7   9   8     5370.94     5794.79    264.93 o 
   9   9   8     3446.15     3507.58    212.88 o 
 -12  10   8      566.48      459.30    146.95 o 
 -10  10   8     3061.66     3202.22    158.57 o 
  -8  10   8       75.87       47.43     44.84 o 
  -6  10   8    12798.00    12826.77    320.85 o 
  -4  10   8    10495.00    10221.98    346.40 o 
  -2  10   8     1994.13     2071.05     57.74 o 
   0  10   8    14622.26    15079.86    309.82 o 
   2  10   8    10287.12    10895.16    345.95 o 
   4  10   8     3786.40     3846.93    234.01 o 
   6  10   8      585.92      602.25    344.27 o 
   8  10   8     1090.20     1076.95    152.65 o 
 -11  11   8      596.41      405.88    191.72 o 
  -9  11   8       63.71       47.17     41.67 o 
  -7  11   8      452.68      546.30    211.45 o 
  -5  11   8     5629.22     5666.21    150.25 o 
  -3  11   8      668.68      666.75     67.46 o 
  -1  11   8       43.10      130.80     37.51 o 
   1  11   8     6412.99     6512.23    100.60 o 
   3  11   8      275.80      268.85     81.58 o 
   5  11   8     3271.59     3140.57    232.17 o 
   7  11   8        9.69       91.41     61.44 o 
   9  11   8        1.08       51.32     71.34 o 
 -10  12   8      280.50      294.28    144.86 o 
  -8  12   8      859.72      879.27     94.17 o 
  -6  12   8     5499.19     5658.50    190.06 o 
  -4  12   8     3426.02     3493.70    101.66 o 
  -2  12   8     2396.02     2241.62     65.46 o 
   0  12   8      580.27      540.28     50.25 o 
   2  12   8     3025.48     3162.74    120.93 o 
   4  12   8      602.14      832.38    340.28 o 
   6  12   8     1656.27     1860.04    206.25 o 
   8  12   8     2264.86     2683.50    259.08 o 
  -9  13   8     5136.41     5040.95    177.93 o 
  -7  13   8      179.29      271.93     98.62 o 
  -5  13   8      525.25      560.54    111.44 o 
  -3  13   8     2112.15     2120.76     96.17 o 
  -1  13   8     7345.64     7519.97    168.34 o 
   1  13   8     1996.65     2052.47    135.28 o 
   3  13   8     3288.83     3327.93    141.42 o 
   5  13   8     6550.69     7251.89    254.90 o 
   7  13   8     6513.50     7059.21    303.12 o 
 -10  14   8      744.65      691.24    160.86 o 
  -8  14   8     1284.78     1211.57    122.87 o 
  -6  14   8     7950.52     8120.82    256.74 o 
  -4  14   8    10779.82    10878.57    247.69 o 
  -2  14   8      712.12      658.40     90.70 o 
   0  14   8       44.56       74.43     34.25 o 
   2  14   8     1504.78     1577.18    102.33 o 
   4  14   8     3658.72     3666.30    176.25 o 
   6  14   8       80.00      171.99    116.07 o 
  -9  15   8       28.13       35.18     44.68 o 
  -7  15   8      442.17      424.85    173.11 o 
  -5  15   8      624.65      560.76    218.59 o 
  -3  15   8      580.79      538.53    192.10 o 
  -1  15   8       63.91      119.96     40.17 o 
   1  15   8      301.34      341.43    136.33 o 
   3  15   8     1941.76     2092.15    168.98 o 
   5  15   8      354.76      228.90    151.63 o 
   7  15   8      249.04      309.08    185.67 o 
  -8  16   8      406.48      257.93    159.51 o 
  -6  16   8     7876.95     7776.31    283.71 o 
  -4  16   8     6440.69     6356.38    173.76 o 
  -2  16   8       92.87      140.74     44.97 o 
   0  16   8     3615.92     3700.18    135.58 o 
   2  16   8     4907.50     5252.92    161.04 o 
   4  16   8     4237.57     4322.40    191.66 o 
   6  16   8       49.71       78.20     65.45 o 
  -7  17   8      556.98      426.37    284.21 o 
  -5  17   8      550.72      535.87    252.59 o 
  -3  17   8     1925.37     1872.00    100.65 o 
  -1  17   8       28.85       74.54     39.32 o 
   1  17   8     3768.46     3833.70    155.40 o 
   3  17   8     1017.50     1038.57    126.69 o 
   5  17   8       62.40       44.14     59.29 o 
  -6  18   8     2526.02     2386.10    128.76 o 
  -4  18   8     1251.94     1215.47    160.94 o 
  -2  18   8       11.80       15.02     43.65 o 
   0  18   8     2340.66     2402.47    131.02 o 
   2  18   8     4375.60     4935.69    178.84 o 
   4  18   8      704.76      824.52    155.57 o 
  -5  19   8     1125.26     1004.18    147.01 o 
  -3  19   8     3551.88     3493.60    228.34 o 
  -1  19   8      211.56      218.60    120.35 o 
   1  19   8      168.71      168.08     82.68 o 
   3  19   8     1615.58     1702.15    113.78 o 
  -4  20   8      271.23      272.10    190.43 o 
  -2  20   8      109.74      110.77     65.86 o 
   0  20   8       98.04      112.08     75.63 o 
   2  20   8      609.83      298.87    241.08 o 
  -1  21   8      111.96      139.97     92.98 o 
 -13   1   9     1370.43     1588.83    185.85 o 
 -11   1   9      254.63      211.80     90.32 o 
  -9   1   9     1593.58     1634.07     71.87 o 
  -7   1   9    12371.01    11364.12    597.96 o 
  -5   1   9     7412.76     7264.88    115.20 o 
  -3   1   9     1601.46     1379.58     40.59 o 
  -1   1   9    28019.45    27875.73    249.79 o 
   1   1   9    12275.19    11610.15    141.88 o 
   3   1   9      703.07      633.47     66.77 o 
   5   1   9     2566.02     2372.40    161.61 o 
   7   1   9     4447.80     4320.82    155.70 o 
   9   1   9      215.85      181.02     97.78 o 
 -12   2   9     2906.20     2929.68    240.61 o 
 -10   2   9       10.01       25.05     40.88 o 
  -8   2   9     4537.23     4657.39    130.45 o 
  -6   2   9     6696.59     6817.02    113.44 o 
  -4   2   9    15525.46    16588.96    213.33 o 
  -2   2   9     5690.21     5137.20     76.08 o 
   0   2   9    30042.46    30827.84    299.41 o 
   2   2   9      569.47      673.17     54.23 o 
   4   2   9     3399.54     3341.74     76.91 o 
   6   2   9    17171.29    16180.26    828.08 o 
   8   2   9     1766.30     1453.99    115.18 o 
  10   2   9     1476.70     1492.27    164.98 o 
 -13   3   9     1151.01     1291.79    138.69 o 
 -11   3   9     1519.61     1361.69    125.99 o 
  -9   3   9      183.41      193.55     81.28 o 
  -7   3   9     6417.38     6547.31    167.95 o 
  -5   3   9     3085.77     2900.65     61.36 o 
  -3   3   9      861.69      796.94     28.82 o 
  -1   3   9    17648.96    16763.58    227.05 o 
   1   3   9       78.01      204.79     24.84 o 
   3   3   9      108.42      137.21     34.69 o 
   5   3   9    20746.49    19715.74    343.29 o 
   7   3   9     3210.73     3211.89    137.11 o 
   9   3   9      351.36      255.94    171.80 o 
 -12   4   9      132.37       58.69     65.65 o 
 -10   4   9      882.57      804.01     90.31 o 
  -8   4   9     1402.63     1427.77     61.56 o 
  -6   4   9     1247.00     1384.33     62.13 o 
  -4   4   9       24.02       18.56      9.89 o 
  -2   4   9     4138.50     4383.88     65.70 o 
   0   4   9    42063.68    46058.89    744.93 o 
   2   4   9     3727.89     3936.35    189.56 o 
   4   4   9      513.10      434.49     36.05 o 
   6   4   9      987.31      938.70     99.87 o 
   8   4   9     2539.85     2280.21    167.90 o 
  10   4   9      228.20      179.18    150.40 o 
 -13   5   9       14.56       47.21     53.82 o 
 -11   5   9       36.82       44.31     67.51 o 
  -9   5   9      559.30      613.97    172.84 o 
  -7   5   9     6813.69     6645.90    137.28 o 
  -5   5   9      704.01      724.64     56.72 o 
  -3   5   9       12.48       49.21     13.79 o 
  -1   5   9    13417.54    14197.68    191.58 o 
   1   5   9     5210.59     4778.28    140.94 o 
   3   5   9        2.33       80.55     50.92 o 
   5   5   9     2020.77     2109.54    115.49 o 
   7   5   9      415.74      370.97    181.05 o 
   9   5   9      365.02      375.74    181.66 o 
 -12   6   9     2584.63     2592.45    169.60 o 
 -10   6   9     5798.20     5503.55    193.61 o 
  -8   6   9     9274.11    10037.06    274.08 o 
  -6   6   9    15953.12    16025.36    355.44 o 
  -4   6   9        4.89       47.18     13.78 o 
  -2   6   9    14432.82    14347.38    311.84 o 
   0   6   9    10197.42     9747.19    226.06 o 
   2   6   9     7198.02     7061.34    207.92 o 
   4   6   9     1631.42     1520.43    129.13 o 
   6   6   9    12272.97    12533.32    448.25 o 
   8   6   9     5742.03     5585.81    287.35 o 
  10   6   9       23.87       52.08     65.24 o 
 -11   7   9     1506.48     1370.17    102.55 o 
  -9   7   9      552.93      499.96     88.98 o 
  -7   7   9     4352.07     4531.16    154.75 o 
  -5   7   9     1878.50     1914.76     86.04 o 
  -3   7   9     1046.53     1030.66     32.26 o 
  -1   7   9     7913.30     7117.96    104.81 o 
   1   7   9     5413.32     5063.04    474.43 o 
   3   7   9     6801.03     6357.46    509.80 o 
   5   7   9     7472.33     7341.75    266.36 o 
   7   7   9     3263.68     3426.80    192.17 o 
   9   7   9       35.14       67.84     69.63 o 
 -12   8   9      459.08      358.42    249.24 o 
 -10   8   9     1205.71     1179.93     93.28 o 
  -8   8   9      123.77      150.28     60.24 o 
  -6   8   9     2889.60     2891.91    125.29 o 
  -4   8   9     1704.78     1857.21     71.59 o 
  -2   8   9     1277.54     1166.37     37.13 o 
   0   8   9      609.42      654.49    231.79 o 
   2   8   9       97.28      139.61     64.53 o 
   4   8   9     2871.46     2693.23    145.52 o 
   6   8   9     3877.66     3822.56    244.78 o 
   8   8   9      310.41      301.03    128.33 o 
 -11   9   9      211.92      110.16     81.28 o 
  -9   9   9     1789.53     1722.69    134.46 o 
  -7   9   9      967.29     1057.28    131.41 o 
  -5   9   9      828.75      813.61     42.05 o 
  -3   9   9       48.13       71.10     21.57 o 
  -1   9   9       42.79       62.56     19.26 o 
   1   9   9     1368.51     1445.69    113.50 o 
   3   9   9     7048.28     7199.13    330.12 o 
   5   9   9     1760.53     1610.67    157.69 o 
   7   9   9      405.61      375.90    192.98 o 
   9   9   9     2003.54     2014.78    231.33 o 
 -10  10   9        1.34       28.86     51.04 o 
  -8  10   9    12972.85    13570.78    368.71 o 
  -6  10   9     3956.18     3987.27    140.35 o 
  -4  10   9     3669.49     3960.96    105.20 o 
  -2  10   9    11630.81    11418.19    201.55 o 
   0  10   9    21011.00    21652.56    580.79 o 
   2  10   9    11893.29    12266.26    375.52 o 
   4  10   9      237.38      480.63    222.42 o 
   6  10   9     7245.38     7259.45    334.45 o 
   8  10   9     1345.51     1305.64    258.30 o 
 -11  11   9      230.73      112.12     61.13 o 
  -9  11   9      636.33      797.44    139.83 o 
  -7  11   9     7311.77     7412.90    252.09 o 
  -5  11   9     4753.50     4622.44    156.91 o 
  -3  11   9       93.46      108.17     47.77 o 
  -1  11   9    33637.68    35302.59    718.97 o 
   1  11   9     2816.29     2776.42    152.21 o 
   3  11   9      141.77      215.65    119.05 o 
   5  11   9     3955.66     3941.61    262.45 o 
   7  11   9     2137.37     2152.95    205.75 o 
 -10  12   9        0.46        7.64     53.61 o 
  -8  12   9      256.36      180.39     78.69 o 
  -6  12   9     1914.55     1991.17    105.76 o 
  -4  12   9      978.48      954.45     80.26 o 
  -2  12   9      328.33      353.93     38.01 o 
   0  12   9    11537.38    11172.52    323.04 o 
   2  12   9     1108.39     1084.54    161.46 o 
   4  12   9     2930.49     3504.52    311.89 o 
   6  12   9     5211.25     6161.11    370.69 o 
   8  12   9       18.26      -18.73    130.72 o 
  -9  13   9      127.14      103.91     65.13 o 
  -7  13   9     1659.87     1542.82    123.84 o 
  -5  13   9      800.83      708.86    272.33 o 
  -3  13   9       74.50       88.86     48.43 o 
  -1  13   9       90.81      105.93     40.12 o 
   1  13   9       22.63       51.15     35.33 o 
   3  13   9     1002.19      909.12    131.44 o 
   5  13   9       74.01       75.80     50.58 o 
   7  13   9      362.45      297.04    191.87 o 
 -10  14   9       10.38       -0.32     50.86 o 
  -8  14   9      136.22      138.09     78.75 o 
  -6  14   9      337.58      359.80    165.17 o 
  -4  14   9     2540.22     2461.87    101.94 o 
  -2  14   9      403.13      444.59     70.77 o 
   0  14   9      367.11      315.96    121.25 o 
   2  14   9        1.20       64.84     51.24 o 
   4  14   9     1994.06     2033.58    170.08 o 
   6  14   9     3045.38     2813.70    203.94 o 
  -9  15   9     3545.23     3530.04    182.13 o 
  -7  15   9     5832.85     6138.65    181.19 o 
  -5  15   9     3855.44     3690.47    166.95 o 
  -3  15   9      615.42      767.33     95.18 o 
  -1  15   9    15842.65    16283.25    385.90 o 
   1  15   9     7382.30     7518.70    212.76 o 
   3  15   9      167.67      207.02     74.06 o 
   5  15   9     3096.14     3296.05    227.23 o 
  -8  16   9      708.81      686.89    181.66 o 
  -6  16   9     1247.43     1511.70    131.09 o 
  -4  16   9      243.55      175.62     90.20 o 
  -2  16   9     2878.41     2879.79    144.05 o 
   0  16   9     9066.61     9063.97    299.86 o 
   2  16   9     1813.45     1780.65    126.55 o 
   4  16   9      157.72      121.58     85.33 o 
   6  16   9     2189.83     2240.93    201.64 o 
  -7  17   9      158.73      118.88     80.65 o 
  -5  17   9       65.98       78.99     49.18 o 
  -3  17   9        0.56       31.57     45.47 o 
  -1  17   9      133.29      113.65     79.67 o 
   1  17   9     1115.30     1185.77    145.74 o 
   3  17   9      178.60      146.43     77.06 o 
   5  17   9      926.33     1014.09    204.57 o 
  -6  18   9       19.77       41.23     36.19 o 
  -4  18   9      282.81      202.59    107.15 o 
  -2  18   9      424.29      415.62    189.51 o 
   0  18   9      307.68      256.59    130.84 o 
   2  18   9      828.42      673.62    316.75 o 
   4  18   9     2135.73     2335.35    149.02 o 
  -5  19   9     1126.97     1168.10    185.27 o 
  -3  19   9      112.60      168.70    122.62 o 
  -1  19   9     3634.00     3721.97    168.73 o 
   1  19   9      139.56      102.92     66.63 o 
   3  19   9     1514.29     1487.32    156.30 o 
  -4  20   9       91.27       40.87    103.84 o 
  -2  20   9     1581.77     1702.25    143.02 o 
   0  20   9     8158.43     7797.31    229.89 o 
 -12   0  10      621.77      474.28    623.16 o 
 -10   0  10    15183.44    16818.22    488.62 o 
  -8   0  10     2123.35     2252.92     71.21 o 
  -6   0  10     5054.70     4677.71    191.33 o 
  -4   0  10    15171.43    15505.80    310.86 o 
  -2   0  10    39855.43    39340.84    746.02 o 
   0   0  10     3006.86     3062.51     94.30 o 
   2   0  10    23995.89    23172.90    849.34 o 
   4   0  10    26278.85    27787.48    945.93 o 
   6   0  10     4722.64     4492.96    222.21 o 
   8   0  10     1264.67     1197.77    130.44 o 
  10   0  10      597.40      585.99    732.53 o 
 -13   1  10       10.28       15.93     83.03 o 
 -11   1  10       87.12      124.56     83.91 o 
  -9   1  10     5265.53     5412.71    177.02 o 
  -7   1  10     6466.19     6579.85    224.10 o 
  -5   1  10      435.90      344.88     24.04 o 
  -3   1  10     5613.90     5698.88    138.98 o 
  -1   1  10      391.61      439.03     43.63 o 
   1   1  10      254.33      225.48     54.82 o 
   3   1  10     5855.81     5539.59    140.68 o 
   5   1  10      458.42      476.69     82.30 o 
   7   1  10      258.75      283.48    120.25 o 
   9   1  10     6136.00     6602.19    367.25 o 
 -12   2  10      583.35      368.87    304.85 o 
 -10   2  10      855.72      779.68    108.67 o 
  -8   2  10      710.71      702.96     70.27 o 
  -6   2  10     1735.93     1703.98     56.28 o 
  -4   2  10      324.14      315.85     35.92 o 
  -2   2  10      656.02      768.44     36.50 o 
   0   2  10     1051.68      947.65     40.85 o 
   2   2  10     1771.16     1698.95     60.70 o 
   4   2  10     6725.95     7167.02    202.25 o 
   6   2  10      657.44      630.02     90.86 o 
   8   2  10     1232.26     1294.72    142.76 o 
  10   2  10     1028.19      658.68    450.45 o 
 -13   3  10      305.40      155.14    163.94 o 
 -11   3  10      707.64      610.77    318.98 o 
  -9   3  10      401.25      362.95     88.52 o 
  -7   3  10      179.66      172.68     58.17 o 
  -5   3  10       30.17       51.61     17.49 o 
  -3   3  10      230.32      155.01     38.44 o 
  -1   3  10      355.91      404.12     38.99 o 
   1   3  10     2480.97     2349.30     37.80 o 
   3   3  10     3616.10     3627.59     63.94 o 
   5   3  10     6700.69     7002.92    208.23 o 
   7   3  10     1114.89     1207.23    165.46 o 
   9   3  10     5563.85     5244.70    280.31 o 
 -12   4  10      240.68       77.97     85.52 o 
 -10   4  10     5661.63     5893.81    250.54 o 
  -8   4  10     1735.47     1767.66     72.73 o 
  -6   4  10      130.32      148.36     42.00 o 
  -4   4  10     5264.62     5085.95     82.35 o 
  -2   4  10     5792.41     5416.05     84.48 o 
   0   4  10     1541.08     1488.44     31.58 o 
   2   4  10    17661.03    17847.64    336.29 o 
   4   4  10     4991.71     4856.53    135.52 o 
   6   4  10      547.45      424.88    199.88 o 
   8   4  10      182.99      165.11    107.48 o 
 -11   5  10     2787.73     3003.18    160.57 o 
  -9   5  10    10165.69    10324.93    288.62 o 
  -7   5  10     1629.06     1587.38     71.04 o 
  -5   5  10     6036.50     5745.91    134.14 o 
  -3   5  10    31160.40    32094.34    594.96 o 
  -1   5  10    10272.01    10062.44    146.82 o 
   1   5  10      467.60      608.11    100.76 o 
   3   5  10     2260.04     2363.55    137.58 o 
   5   5  10    23216.40    23372.88    959.77 o 
   7   5  10     1664.05     1565.25    157.03 o 
   9   5  10     2816.24     2527.26    224.33 o 
 -12   6  10      378.84      236.87    179.54 o 
 -10   6  10       53.32       57.74     40.40 o 
  -8   6  10      374.31      428.79    154.62 o 
  -6   6  10      883.22      913.48     70.15 o 
  -4   6  10     1319.12     1370.39     29.13 o 
  -2   6  10      145.91      152.95     36.78 o 
   0   6  10     1300.67     1374.98     96.51 o 
   2   6  10      329.37      367.47    113.15 o 
   4   6  10      337.01      467.02    142.70 o 
   6   6  10      136.62      100.92     74.40 o 
   8   6  10      649.58      514.76    362.13 o 
 -11   7  10       81.67       67.27     54.50 o 
  -9   7  10     1048.33     1109.29     91.17 o 
  -7   7  10      241.74      252.05     85.84 o 
  -5   7  10       26.93       58.66     34.75 o 
  -3   7  10     3579.43     3485.49     57.63 o 
  -1   7  10     2548.74     2574.38     90.04 o 
   1   7  10      378.41      449.27    139.43 o 
   3   7  10       45.43       48.62     47.74 o 
   5   7  10      281.07      411.88    156.32 o 
   7   7  10        3.45       56.25     75.54 o 
   9   7  10       13.61       60.00     54.97 o 
 -12   8  10       11.36       44.06     43.00 o 
 -10   8  10      334.68      446.84    144.66 o 
  -8   8  10     2329.70     2277.69    112.61 o 
  -6   8  10      636.94      658.37    133.10 o 
  -4   8  10     1562.36     1526.26     50.18 o 
  -2   8  10     2891.42     2718.89     58.55 o 
   0   8  10      225.71      321.23     99.15 o 
   2   8  10    16005.57    16316.08    367.99 o 
   4   8  10    12803.64    12781.08    370.36 o 
   6   8  10     1533.15     1449.85    154.68 o 
   8   8  10     5170.98     5382.58    279.76 o 
 -11   9  10       71.26      108.17     55.91 o 
  -9   9  10    10254.15    11256.38    244.39 o 
  -7   9  10      843.15      844.18     81.27 o 
  -5   9  10     1073.34      996.73     77.40 o 
  -3   9  10    18801.40    17410.25    687.54 o 
  -1   9  10     3613.13     3634.56    132.44 o 
   1   9  10      407.30      523.96    207.22 o 
   3   9  10     5512.31     5503.34    266.84 o 
   5   9  10     4084.16     4753.37    286.80 o 
   7   9  10        9.56       68.21     66.94 o 
 -10  10  10     3307.71     3458.52    169.66 o 
  -8  10  10      509.65      432.21    188.66 o 
  -6  10  10      397.87      370.25    129.69 o 
  -4  10  10    11970.06    12271.45    270.46 o 
  -2  10  10     4015.83     3834.49     84.66 o 
   0  10  10     9235.02     8991.60    250.80 o 
   2  10  10     1048.65     1119.16    222.52 o 
   4  10  10     6832.45     6569.45    342.53 o 
   6  10  10     1868.72     2120.35    212.05 o 
   8  10  10       19.75       37.20    150.64 o 
 -11  11  10     3480.98     3302.26    182.69 o 
  -9  11  10      961.13      874.89    128.30 o 
  -7  11  10       98.93      133.83     71.30 o 
  -5  11  10      262.32      285.65    106.71 o 
  -3  11  10      397.37      371.86     93.10 o 
  -1  11  10     2637.16     2634.39     67.67 o 
   1  11  10     5289.92     4949.06    209.65 o 
   3  11  10     1017.36      856.13    164.21 o 
   5  11  10      172.80      263.25    151.55 o 
   7  11  10      246.04      269.50    214.69 o 
 -10  12  10      920.15      976.53    143.34 o 
  -8  12  10     1122.06     1226.70    106.46 o 
  -6  12  10      907.32     1053.24    113.13 o 
  -4  12  10     3527.58     3715.98    130.42 o 
  -2  12  10     1450.74     1461.31     67.76 o 
   0  12  10     1895.31     1938.39    100.00 o 
   2  12  10     2462.97     2386.50    156.65 o 
   4  12  10     1936.85     2078.85    194.95 o 
   6  12  10      552.00      457.82    272.87 o 
  -9  13  10     4970.90     5137.71    195.08 o 
  -7  13  10     1315.03     1333.70    152.57 o 
  -5  13  10     1136.32     1071.18    116.74 o 
  -3  13  10      636.03      672.75     82.17 o 
  -1  13  10      823.91      833.58     77.84 o 
   1  13  10      602.94      774.91    100.15 o 
   3  13  10     3942.50     4585.39    187.87 o 
   5  13  10     2284.85     2438.48    262.99 o 
   7  13  10     2625.51     2457.70    240.11 o 
  -8  14  10      570.52      684.65    138.62 o 
  -6  14  10      260.08      194.29    135.47 o 
  -4  14  10     4167.33     3834.71    340.22 o 
  -2  14  10      625.67      616.46    257.32 o 
   0  14  10      731.50      726.80     93.72 o 
   2  14  10     1589.18     1697.35    119.42 o 
   4  14  10     3528.62     3980.66    184.53 o 
   6  14  10     3091.42     2945.11    204.25 o 
  -9  15  10     1069.80      968.28    105.90 o 
  -7  15  10       42.06       53.67     54.07 o 
  -5  15  10       17.41       43.98     58.74 o 
  -3  15  10     1764.91     1597.18    111.76 o 
  -1  15  10      906.07      897.56    156.22 o 
   1  15  10     1427.08     1344.22    105.82 o 
   3  15  10      406.52      427.04    174.67 o 
   5  15  10        4.69       16.33     25.94 o 
  -8  16  10     1343.18     1326.06    115.16 o 
  -6  16  10      372.44      347.12    165.22 o 
  -4  16  10     1570.29     1649.51    144.84 o 
  -2  16  10     7278.23     6868.97    274.87 o 
   0  16  10     3319.13     3388.15    175.06 o 
   2  16  10     1430.44     1574.42    161.68 o 
   4  16  10     1632.81     1606.54    148.36 o 
  -7  17  10     2377.61     2203.25    136.71 o 
  -5  17  10     1561.68     1665.76    206.98 o 
  -3  17  10     4731.82     5051.79    202.21 o 
  -1  17  10       91.52      153.03     75.71 o 
   1  17  10      595.94      567.84    330.27 o 
   3  17  10     1839.08     1897.13    136.46 o 
  -6  18  10       80.50       36.36     59.21 o 
  -4  18  10      107.10      141.84     79.35 o 
  -2  18  10      874.86      870.12    102.86 o 
   0  18  10      212.05      196.01     83.92 o 
   2  18  10     2044.63     2184.72    159.75 o 
  -5  19  10      257.18      225.11    139.24 o 
  -3  19  10     1651.57     1595.19    191.51 o 
  -1  19  10     3652.74     3574.90    183.71 o 
   1  19  10       17.63       37.84     48.11 o 
 -11   1  11     1371.63     1437.12    116.10 o 
  -9   1  11      135.97      137.15     51.76 o 
  -7   1  11    12352.78    12270.46    193.56 o 
  -5   1  11    14878.39    14797.21    334.72 o 
  -3   1  11     5918.77     5819.13    116.99 o 
  -1   1  11      746.69      598.66     57.73 o 
   1   1  11     5231.52     5195.93     88.43 o 
   3   1  11    14660.63    14091.44    219.11 o 
   5   1  11     3054.03     2966.11    157.10 o 
   7   1  11      324.81      301.41    141.58 o 
   9   1  11      210.27      185.19    170.94 o 
 -12   2  11     1241.02     1394.59    130.98 o 
 -10   2  11     3182.86     3297.12    172.81 o 
  -8   2  11      372.95      328.16    100.42 o 
  -6   2  11     3660.47     3380.89    114.53 o 
  -4   2  11     8307.49     8138.67    142.52 o 
  -2   2  11      385.77      446.79     36.41 o 
   0   2  11     7009.10     6902.45    148.72 o 
   2   2  11     9894.95     9527.36    202.72 o 
   4   2  11       40.08       42.11     43.35 o 
   6   2  11     9124.89     9206.40    364.85 o 
   8   2  11     7501.33     8277.50    310.78 o 
 -11   3  11      149.87      220.51    104.98 o 
  -9   3  11      134.44      141.29     60.71 o 
  -7   3  11     5145.12     5276.71    149.61 o 
  -5   3  11     5095.52     4902.40     94.11 o 
  -3   3  11     2949.00     2809.92     57.41 o 
  -1   3  11     1513.45     1438.85     51.29 o 
   1   3  11    19573.27    19623.88    537.16 o 
   3   3  11      828.57      798.41     66.07 o 
   5   3  11     1034.94      870.48    173.43 o 
   7   3  11     4874.69     5178.86    268.20 o 
   9   3  11      547.21      369.10    409.09 o 
 -12   4  11      879.40      880.83    137.51 o 
 -10   4  11      459.74      445.43    212.50 o 
  -8   4  11      125.31      120.67     42.52 o 
  -6   4  11     6033.85     6214.17    129.68 o 
  -4   4  11     2457.24     2251.76     49.29 o 
  -2   4  11     1429.13     1303.03     39.84 o 
   0   4  11      402.41      347.45     55.80 o 
   2   4  11     2439.11     2245.52    124.80 o 
   4   4  11     6641.35     6689.42    239.43 o 
   6   4  11       18.83       78.40     70.38 o 
   8   4  11      808.63      525.05    472.26 o 
 -11   5  11     3410.66     3235.89    173.59 o 
  -9   5  11       73.69       70.58     44.95 o 
  -7   5  11     1584.57     1690.61     80.11 o 
  -5   5  11     6853.24     6511.61    151.72 o 
  -3   5  11      367.01      468.51     34.06 o 
  -1   5  11      105.31      154.39     39.53 o 
   1   5  11     2844.88     2389.22    211.08 o 
   3   5  11     2760.11     2761.33    164.31 o 
   5   5  11       23.41       81.34     66.58 o 
   7   5  11     1133.43      988.06    156.84 o 
   9   5  11     1317.43     1379.84    140.96 o 
 -12   6  11     1453.78     1611.50    151.14 o 
 -10   6  11     1404.71     1393.19    130.85 o 
  -8   6  11       95.91      122.10     53.27 o 
  -6   6  11    12240.27    12722.52    310.59 o 
  -4   6  11    19360.64    18205.85    670.86 o 
  -2   6  11     1054.88     1058.30     42.35 o 
   0   6  11     4797.24     4930.65    198.33 o 
   2   6  11     8699.65     8531.77    249.89 o 
   4   6  11     5337.64     5370.10    230.12 o 
   6   6  11      940.51      811.34    405.64 o 
   8   6  11     2312.54     2486.33    258.56 o 
 -11   7  11     2346.69     2504.49    159.30 o 
  -9   7  11      672.78      698.24     99.98 o 
  -7   7  11      980.69     1050.20     89.88 o 
  -5   7  11     1724.04     1745.25     84.00 o 
  -3   7  11      487.65      402.77     43.53 o 
  -1   7  11     2902.57     2839.99    139.79 o 
   1   7  11     9974.20    10034.56    267.66 o 
   3   7  11     2505.43     2697.36    145.56 o 
   5   7  11     3105.30     3144.25    193.54 o 
   7   7  11     7628.91     7450.52    264.95 o 
 -10   8  11       28.11       55.73     35.87 o 
  -8   8  11       50.00       30.15     37.63 o 
  -6   8  11     1041.58     1068.31     84.77 o 
  -4   8  11     1398.56     1472.67     64.43 o 
  -2   8  11      132.93      139.59     42.49 o 
   0   8  11      902.36     1044.64    120.79 o 
   2   8  11      989.54      995.51    159.68 o 
   4   8  11       41.72       52.78     70.49 o 
   6   8  11      124.86      199.11     82.88 o 
   8   8  11      690.30      542.94    363.07 o 
 -11   9  11       24.41       63.39     67.46 o 
  -9   9  11      175.17      135.29     52.51 o 
  -7   9  11      877.28      812.08    244.63 o 
  -5   9  11      281.58      274.77    111.09 o 
  -3   9  11      721.66      690.77     38.56 o 
  -1   9  11     1972.69     1980.85    127.03 o 
   1   9  11      303.56      293.86     97.45 o 
   3   9  11       50.37       29.33     74.61 o 
   5   9  11      742.55      894.95    457.04 o 
   7   9  11     1701.46     1866.12    168.31 o 
 -10  10  11      761.31      737.65    142.35 o 
  -8  10  11       65.44       90.03     49.34 o 
  -6  10  11     5235.79     5506.94    183.16 o 
  -4  10  11     9519.49     9555.77    223.61 o 
  -2  10  11     4541.37     4649.48    135.73 o 
   0  10  11    15355.50    14280.07   1113.28 o 
   2  10  11     5334.22     5441.17    247.12 o 
   4  10  11      712.47      645.92    367.33 o 
   6  10  11      149.93      193.27    207.88 o 
  -9  11  11      121.68      136.74     82.55 o 
  -7  11  11     6332.21     6408.75    226.03 o 
  -5  11  11    12181.33    12777.86    326.78 o 
  -3  11  11     2939.48     3000.78    101.07 o 
  -1  11  11      147.20      272.64     88.86 o 
   1  11  11    10489.09    10858.00    339.58 o 
   3  11  11    10330.90    10311.94    457.07 o 
   5  11  11     1316.77      971.94    190.43 o 
   7  11  11     3626.84     3847.33    330.65 o 
 -10  12  11     3052.14     2916.72    174.19 o 
  -8  12  11       35.57       50.39     63.84 o 
  -6  12  11       28.74       54.26     36.27 o 
  -4  12  11      448.27      380.06    151.40 o 
  -2  12  11       20.71       46.33     46.71 o 
   0  12  11     4262.27     4512.32    161.57 o 
   2  12  11      768.82      940.41    384.62 o 
   4  12  11      801.22      648.68    408.84 o 
   6  12  11     2710.40     2719.17    235.45 o 
  -9  13  11       12.37       -4.09     45.62 o 
  -7  13  11      639.28      527.01    228.45 o 
  -5  13  11       40.16       64.37     39.14 o 
  -3  13  11     1799.99     1753.83    106.85 o 
  -1  13  11       63.32       57.57     47.25 o 
   1  13  11        7.67       24.12     46.05 o 
   3  13  11      140.55      170.48    130.34 o 
   5  13  11       12.90       24.16    100.54 o 
  -8  14  11      176.39       93.09     56.89 o 
  -6  14  11      674.94      553.48    132.97 o 
  -4  14  11     2904.74     2952.25    171.98 o 
  -2  14  11     2134.21     2038.56    151.59 o 
   0  14  11      716.64      671.11    346.41 o 
   2  14  11      902.81      790.06    280.54 o 
   4  14  11     1281.28     1141.87    152.60 o 
   6  14  11     1772.34     1764.55    151.55 o 
  -7  15  11     7211.48     7184.89    221.05 o 
  -5  15  11     6118.42     6459.40    229.34 o 
  -3  15  11     5323.02     5234.26    228.33 o 
  -1  15  11       19.01       53.40     65.55 o 
   1  15  11    13718.52    13580.74    377.32 o 
   3  15  11     7738.59     8101.00    313.16 o 
   5  15  11     1110.53      985.06    128.50 o 
  -8  16  11       52.29        4.48     46.84 o 
  -6  16  11     1420.56     1566.97    237.05 o 
  -4  16  11     3220.15     3255.97    175.61 o 
  -2  16  11      221.05      184.34     84.00 o 
   0  16  11      348.94      394.22    202.39 o 
   2  16  11     1362.19     1345.42    202.37 o 
   4  16  11      311.27      143.90    151.47 o 
  -7  17  11      135.08      110.74     82.17 o 
  -5  17  11      171.73      140.82     65.95 o 
  -3  17  11      208.51      191.51    111.88 o 
  -1  17  11        7.41       43.72     71.00 o 
   1  17  11      633.20      445.13    281.69 o 
   3  17  11       10.99       49.06     42.78 o 
  -4  18  11      400.77      389.06    180.54 o 
  -2  18  11        3.96       38.50     56.52 o 
   0  18  11     1213.52      960.89    146.33 o 
   2  18  11      578.25      537.26    293.35 o 
  -3  19  11       83.84       86.51     69.12 o 
  -1  19  11      322.98      339.31    308.86 o 
 -12   0  12     1127.69     1240.91    212.77 o 
 -10   0  12     1175.40     1070.87    213.68 o 
  -8   0  12    18484.84    19248.94    623.25 o 
  -6   0  12    29566.91    31231.89    799.55 o 
  -4   0  12       70.38      136.44     55.67 o 
  -2   0  12     9059.85     8534.10    188.83 o 
   0   0  12    10172.96     9642.13    518.58 o 
   2   0  12     7789.69     7644.57    345.48 o 
   4   0  12     5588.70     5641.71    525.80 o 
   6   0  12     3485.84     3957.35    386.75 o 
   8   0  12     5149.20     5190.50    476.08 o 
 -11   1  12      593.88      496.46    242.39 o 
  -9   1  12       24.77       53.20     39.06 o 
  -7   1  12      862.89      796.77     49.12 o 
  -5   1  12     1547.40     1584.12     45.70 o 
  -3   1  12      567.02      513.73     60.17 o 
  -1   1  12     7361.26     6951.20    118.89 o 
   1   1  12     2857.53     2652.73     81.46 o 
   3   1  12    12799.66    12709.87    306.18 o 
   5   1  12     6475.50     6191.99    282.13 o 
   7   1  12     1905.94     2053.69    220.45 o 
   9   1  12       91.08       55.05    121.05 o 
 -12   2  12        8.13        6.70     58.13 o 
 -10   2  12      704.30      583.68    126.15 o 
  -8   2  12        0.85      -10.72     41.89 o 
  -6   2  12     4498.26     4798.78    122.21 o 
  -4   2  12      256.95      245.61     76.52 o 
  -2   2  12      217.34      178.35     47.67 o 
   0   2  12      910.71      952.81     46.65 o 
   2   2  12     3777.54     3745.89    116.01 o 
   4   2  12     1420.39     1471.82     83.34 o 
   6   2  12     1559.95     1560.05    180.07 o 
   8   2  12       52.93        2.71    176.50 o 
 -11   3  12      153.25      111.69    117.35 o 
  -9   3  12       40.60       39.17     50.64 o 
  -7   3  12      772.15      793.53     62.03 o 
  -5   3  12      297.89      271.91     29.35 o 
  -3   3  12     1509.38     1493.95     83.86 o 
  -1   3  12     4702.01     4622.88    101.16 o 
   1   3  12      909.22      906.24     47.85 o 
   3   3  12     5576.89     5381.04    234.31 o 
   5   3  12     4589.37     4565.46    242.52 o 
   7   3  12      702.57      771.80    137.39 o 
 -12   4  12      374.56      233.34    245.99 o 
 -10   4  12       47.43       58.78     57.85 o 
  -8   4  12     5464.47     5596.82    174.52 o 
  -6   4  12       96.86      135.30     39.91 o 
  -4   4  12      219.66      240.51     44.78 o 
  -2   4  12     5654.09     5223.06    144.43 o 
   0   4  12     2897.27     2784.42     37.19 o 
   2   4  12     2061.47     2156.44    125.22 o 
   4   4  12      576.70      749.52    294.26 o 
   6   4  12     7862.65     7742.50    289.45 o 
   8   4  12      508.39      335.69    337.30 o 
 -11   5  12        2.59       24.14     57.01 o 
  -9   5  12     4909.78     5208.43    257.88 o 
  -7   5  12     8606.48     9345.17    209.05 o 
  -5   5  12     3312.26     3363.30    118.65 o 
  -3   5  12     3035.63     2874.15     64.10 o 
  -1   5  12    13045.92    13077.30    250.75 o 
   1   5  12    14593.39    14682.12    343.48 o 
   3   5  12      761.84      634.21    155.38 o 
   5   5  12     2251.32     2255.47    177.24 o 
   7   5  12     3601.41     3884.89    225.53 o 
 -12   6  12      173.44       76.25     99.92 o 
 -10   6  12      115.31      131.99     80.01 o 
  -8   6  12       40.86       41.50     31.87 o 
  -6   6  12       15.48       41.53     24.24 o 
  -4   6  12      736.66      678.13     55.87 o 
  -2   6  12      232.84      216.45     42.44 o 
   0   6  12       96.44      135.65     72.56 o 
   2   6  12      174.76      267.76     99.46 o 
   4   6  12      462.27      515.49    250.05 o 
   6   6  12     1467.09     1380.11    145.25 o 
   8   6  12       89.02      113.42     79.76 o 
 -11   7  12        0.43       35.54     51.94 o 
  -9   7  12       10.26       55.34     36.52 o 
  -7   7  12      398.83      451.16    171.81 o 
  -5   7  12      670.39      638.15    151.23 o 
  -3   7  12        9.40       31.95     31.78 o 
  -1   7  12     2527.60     2453.76    131.17 o 
   1   7  12     4017.94     3923.39    188.36 o 
   3   7  12     2328.11     2153.03    162.32 o 
   5   7  12      154.72      167.67     74.92 o 
   7   7  12        9.67       78.17     73.86 o 
 -10   8  12       34.86       61.36     59.34 o 
  -8   8  12      525.51      553.28     94.81 o 
  -6   8  12     4118.87     4088.33    139.52 o 
  -4   8  12      743.91      668.40     61.04 o 
  -2   8  12     6237.68     6341.85    183.59 o 
   0   8  12     1036.50     1296.04    279.11 o 
   2   8  12      424.44      421.35    240.33 o 
   4   8  12     6306.78     5529.23    875.12 o 
   6   8  12     6559.80     7005.56    358.35 o 
 -11   9  12        5.62       20.66     56.53 o 
  -9   9  12      132.49      143.30     87.08 o 
  -7   9  12     3751.08     4100.65    157.77 o 
  -5   9  12     1526.12     1437.67     88.10 o 
  -3   9  12      695.69      848.02     63.62 o 
  -1   9  12     7607.54     7255.00    281.08 o 
   1   9  12     6339.58     6582.47    264.72 o 
   3   9  12     2960.68     2920.68    198.19 o 
   5   9  12     2701.33     2883.01    242.11 o 
   7   9  12     4247.72     4527.98    279.55 o 
 -10  10  12       36.30       41.03     37.96 o 
  -8  10  12     6372.94     6347.81    244.20 o 
  -6  10  12     4260.11     4298.87    164.92 o 
  -4  10  12      197.88      210.45     79.34 o 
  -2  10  12    12610.78    12541.68    349.35 o 
   0  10  12     3842.87     4009.04    202.36 o 
   2  10  12     5059.83     5156.61    265.14 o 
   4  10  12       76.21      122.71     86.44 o 
   6  10  12     1041.15     1038.16    248.68 o 
  -9  11  12      139.97      174.23     73.68 o 
  -7  11  12     1209.79     1224.15    101.78 o 
  -5  11  12      610.23      625.15    110.92 o 
  -3  11  12      805.85      777.06     94.83 o 
  -1  11  12     4409.48     4644.71    208.64 o 
   1  11  12        1.90       16.44     65.09 o 
   3  11  12      875.25      600.12    349.41 o 
   5  11  12       12.37       26.40     95.59 o 
 -10  12  12      623.15      277.17    216.34 o 
  -8  12  12     3657.34     3628.98    158.87 o 
  -6  12  12      482.13      466.66    157.15 o 
  -4  12  12       46.45       75.33     44.21 o 
  -2  12  12      449.43      331.57    125.96 o 
   0  12  12      878.40      914.72    356.80 o 
   2  12  12      516.99      472.40    257.89 o 
   4  12  12     1907.74     1943.66    204.25 o 
   6  12  12     2110.97     2475.88    256.41 o 
  -9  13  12       27.15       32.74     42.22 o 
  -7  13  12      340.60      345.76    179.91 o 
  -5  13  12       57.97       74.41     48.75 o 
  -3  13  12     5895.80     6098.29    252.25 o 
  -1  13  12     1273.83     1420.38    100.53 o 
   1  13  12      100.98      142.93     71.05 o 
   3  13  12     6050.88     6454.54    303.65 o 
   5  13  12     5655.67     5804.31    373.38 o 
  -8  14  12     2476.13     2393.22    158.73 o 
  -6  14  12     3562.19     3664.34    136.73 o 
  -4  14  12     1102.73      999.37    109.35 o 
  -2  14  12     1370.19     1317.24    144.46 o 
   0  14  12      661.31      659.10    323.42 o 
   2  14  12     2142.87     2136.29    138.40 o 
   4  14  12      779.81      907.08    145.16 o 
  -7  15  12      646.05      477.18    278.80 o 
  -5  15  12       68.17       58.22     57.27 o 
  -3  15  12      250.18      229.33    134.14 o 
  -1  15  12       81.60       92.72     69.14 o 
   1  15  12     1160.25     1200.99    167.92 o 
   3  15  12      446.41      239.30    185.95 o 
  -6  16  12     1890.56     1802.25    160.95 o 
  -4  16  12       51.92       80.99     94.90 o 
  -2  16  12     3988.79     3991.10    218.90 o 
   0  16  12     2839.15     3057.07    163.85 o 
   2  16  12     1633.20     1319.81    137.21 o 
  -5  17  12      160.94      119.76     94.70 o 
  -3  17  12      124.72      141.43     90.83 o 
  -1  17  12     2157.66     2100.27    147.09 o 
   1  17  12       46.93       69.31     60.28 o 
  -4  18  12        2.07       53.84     69.41 o 
  -2  18  12     1686.65     1800.55    163.34 o 
   0  18  12     2460.89     2660.11    154.06 o 
 -11   1  13     1840.89     1811.26    168.35 o 
  -9   1  13     3033.90     3350.49    146.45 o 
  -7   1  13     2307.25     2261.95    118.24 o 
  -5   1  13     3102.82     3139.75     76.44 o 
  -3   1  13     6455.41     6749.36    224.78 o 
  -1   1  13     9202.18     8856.42    244.32 o 
   1   1  13        8.08       25.80     23.59 o 
   3   1  13     1201.14     1209.14     98.58 o 
   5   1  13     3740.73     3725.78    188.84 o 
   7   1  13       50.32       64.41    110.49 o 
 -12   2  13       16.73       31.80     42.17 o 
 -10   2  13     1440.27     1638.96    146.45 o 
  -8   2  13     3093.40     3387.39    139.93 o 
  -6   2  13     4268.91     4206.42    121.72 o 
  -4   2  13     4140.87     4102.31    156.93 o 
  -2   2  13    14187.19    13757.93    791.75 o 
   0   2  13     1360.75     1232.45     51.97 o 
   2   2  13     1273.80     1299.49     71.03 o 
   4   2  13     7855.10     8147.75    332.03 o 
   6   2  13       10.25       69.69    109.15 o 
   8   2  13     2125.55     2084.35    234.23 o 
 -11   3  13      190.83      168.47     85.29 o 
  -9   3  13     2306.40     2349.88    134.71 o 
  -7   3  13     1657.43     1570.05     66.62 o 
  -5   3  13     1451.22     1551.96     64.86 o 
  -3   3  13     4107.74     3989.46    117.35 o 
  -1   3  13       78.77       96.92     35.74 o 
   1   3  13       19.29       17.97     17.03 o 
   3   3  13     9757.88     9422.33    306.49 o 
   5   3  13     1400.37     1520.32    118.07 o 
   7   3  13      698.38      741.49    593.85 o 
 -12   4  13      310.10      157.06    161.24 o 
 -10   4  13     1299.84     1205.36    171.82 o 
  -8   4  13        4.27       22.92     28.13 o 
  -6   4  13      205.96      156.27     71.92 o 
  -4   4  13     1488.56     1498.13     88.57 o 
  -2   4  13    20200.17    20301.98    329.94 o 
   0   4  13     2660.19     2697.29     69.41 o 
   2   4  13      152.17      139.43     60.37 o 
   4   4  13      114.07       80.10     54.25 o 
   6   4  13     1015.09      846.11    134.48 o 
   8   4  13      354.72      263.08    280.28 o 
 -11   5  13      441.05      350.34    212.65 o 
  -9   5  13     1466.22     1645.88    121.62 o 
  -7   5  13      270.08      239.61     99.35 o 
  -5   5  13      288.71      283.24     88.34 o 
  -3   5  13     4893.80     5208.17    147.59 o 
  -1   5  13     1340.86     1268.82     47.40 o 
   1   5  13        6.69       47.42     77.01 o 
   3   5  13      504.40      630.53    209.26 o 
   5   5  13     1296.01     1189.41    151.41 o 
   7   5  13      165.54      210.04    122.49 o 
 -10   6  13     4316.24     4685.64    242.55 o 
  -8   6  13     4695.08     4428.31    173.85 o 
  -6   6  13      305.04      313.99    107.35 o 
  -4   6  13     6928.83     7079.42    170.85 o 
  -2   6  13     6278.64     6446.06    176.29 o 
   0   6  13     1801.52     1789.87    118.24 o 
   2   6  13     3615.40     3539.72    169.80 o 
   4   6  13     7431.62     7816.18    312.90 o 
   6   6  13     1301.73     1212.24    187.57 o 
 -11   7  13      780.54      529.87    358.91 o 
  -9   7  13     1332.15     1590.89    148.89 o 
  -7   7  13      732.54      659.87    133.71 o 
  -5   7  13     1056.03     1039.22     77.03 o 
  -3   7  13     1993.44     2073.19     91.29 o 
  -1   7  13      976.43     1012.94    211.85 o 
   1   7  13     4368.70     4423.57    261.98 o 
   3   7  13     4348.95     4533.11    218.44 o 
   5   7  13      773.97      735.01    410.25 o 
   7   7  13      265.52      220.53    161.69 o 
 -10   8  13       18.50       56.56     43.42 o 
  -8   8  13      738.01      700.41    139.42 o 
  -6   8  13      518.74      507.45     69.74 o 
  -4   8  13      517.40      546.22     56.45 o 
  -2   8  13      159.76      210.18     82.38 o 
   0   8  13       75.71       98.73     60.48 o 
   2   8  13      910.74      878.30    412.07 o 
   4   8  13     3958.33     3803.38    248.16 o 
   6   8  13      152.94      147.89    103.53 o 
  -9   9  13      239.13      180.49    131.16 o 
  -7   9  13      603.82      427.07    223.15 o 
  -5   9  13       35.62       40.73     38.71 o 
  -3   9  13       41.31       33.02     31.20 o 
  -1   9  13     2518.92     2496.81    150.90 o 
   1   9  13     1996.35     1928.35    180.27 o 
   3   9  13      316.23      259.72    167.58 o 
   5   9  13      160.27      141.31    120.55 o 
 -10  10  13     5425.38     5284.51    278.78 o 
  -8  10  13     1211.98     1305.40    100.62 o 
  -6  10  13     2492.35     2532.58    120.29 o 
  -4  10  13     7218.51     7655.84    241.44 o 
  -2  10  13    12478.00    12901.83    370.02 o 
   0  10  13     3160.99     3107.46    205.80 o 
   2  10  13      246.83      416.56    241.63 o 
   4  10  13     4501.59     4659.17    256.82 o 
  -9  11  13     2293.10     2290.41    117.91 o 
  -7  11  13     1474.01     1370.73    106.42 o 
  -5  11  13      134.88      141.90     77.72 o 
  -3  11  13    11964.49    12703.21    419.23 o 
  -1  11  13     2229.21     2314.90    189.74 o 
   1  11  13      681.84      792.11    157.36 o 
   3  11  13     2406.76     2364.76    240.04 o 
   5  11  13     1010.84      972.59    233.87 o 
  -8  12  13      560.33      639.01    109.55 o 
  -6  12  13     1255.01     1269.98     92.92 o 
  -4  12  13      229.83      186.28     86.38 o 
  -2  12  13     5684.87     5431.19    201.50 o 
   0  12  13      737.73      625.13    307.57 o 
   2  12  13     1746.39     1768.93    158.79 o 
   4  12  13     3427.17     3511.05    248.89 o 
  -9  13  13      352.82      180.13    127.86 o 
  -7  13  13        0.87       16.82     37.03 o 
  -5  13  13       65.38       41.86     48.49 o 
  -3  13  13        0.42       13.36     79.18 o 
  -1  13  13       12.52       29.76     53.87 o 
   1  13  13       58.87       72.83     82.93 o 
   3  13  13      309.57      398.59    275.00 o 
   5  13  13      644.18      662.15    439.39 o 
  -8  14  13       46.95       51.50     64.60 o 
  -6  14  13      787.02      600.29    296.60 o 
  -4  14  13      174.33      214.30    110.08 o 
  -2  14  13      144.39      140.67     66.42 o 
   0  14  13      130.53      152.94     93.68 o 
   2  14  13     1199.96     1155.01    155.17 o 
   4  14  13     1065.01      780.82    638.79 o 
  -7  15  13     2554.00     2194.87    151.61 o 
  -5  15  13     2687.15     2796.66    194.75 o 
  -3  15  13     5831.69     6345.99    290.17 o 
  -1  15  13     3898.07     3812.82    204.58 o 
   1  15  13      112.44      168.71     99.33 o 
   3  15  13     1258.64     1565.93    237.20 o 
  -6  16  13      539.07      333.60    262.87 o 
  -4  16  13      547.97      494.90    352.13 o 
  -2  16  13     5234.83     5289.64    245.00 o 
   0  16  13      874.41      740.22    154.17 o 
   2  16  13       26.56       37.22     70.11 o 
  -5  17  13        5.02       21.12     60.46 o 
  -3  17  13      198.27      124.61    119.72 o 
  -1  17  13      575.77      459.35    112.02 o 
   1  17  13      409.65      288.77    221.68 o 
 -12   0  14     3645.83     3983.16    686.51 o 
 -10   0  14       70.73       55.95     67.68 o 
  -8   0  14      717.62      585.65    116.32 o 
  -6   0  14     4377.31     4809.67    224.48 o 
  -4   0  14    15437.70    16760.98    529.64 o 
  -2   0  14      475.87      474.45     69.17 o 
   0   0  14    25020.01    25294.69    514.82 o 
   2   0  14    20636.38    21599.16    618.87 o 
   4   0  14     1904.61     2353.51    322.50 o 
   6   0  14     1411.86     1401.71    277.56 o 
 -11   1  14     3406.82     3180.58    225.08 o 
  -9   1  14      918.56      901.28    124.66 o 
  -7   1  14      397.33      370.45    129.91 o 
  -5   1  14     2259.86     2357.58     79.11 o 
  -3   1  14      353.57      390.89    159.24 o 
  -1   1  14       71.32       59.00     36.73 o 
   1   1  14     3776.18     3810.01    119.86 o 
   3   1  14      628.18      558.57    232.36 o 
   5   1  14      197.93      189.86    187.68 o 
   7   1  14     4433.35     4825.30    387.94 o 
 -10   2  14      206.18      161.56    121.00 o 
  -8   2  14     1090.02      876.28    152.03 o 
  -6   2  14       98.93       92.20     38.10 o 
  -4   2  14      437.95      461.99     85.01 o 
  -2   2  14     1358.70     1178.46     68.98 o 
   0   2  14      409.15      304.40     52.52 o 
   2   2  14     4676.63     4983.49    210.67 o 
   4   2  14      524.58      435.04    227.17 o 
   6   2  14     1667.55     1904.65    229.63 o 
 -11   3  14      508.06      415.30    375.91 o 
  -9   3  14      630.43      434.21    215.50 o 
  -7   3  14      103.80      149.34     67.87 o 
  -5   3  14      222.40      234.07     80.80 o 
  -3   3  14      812.38      755.82     63.11 o 
  -1   3  14      290.31      270.72     74.18 o 
   1   3  14     1991.84     1996.42    130.75 o 
   3   3  14     2021.69     1985.11    173.24 o 
   5   3  14     1711.27     1602.93    204.85 o 
   7   3  14     4895.95     4801.84    434.31 o 
 -10   4  14      468.37      393.62    230.62 o 
  -8   4  14      201.62      215.38    116.20 o 
  -6   4  14     1618.43     1697.27     81.42 o 
  -4   4  14     1775.55     1897.82     93.49 o 
  -2   4  14      174.10      141.06     72.45 o 
   0   4  14    11321.03    11319.25    487.27 o 
   2   4  14     2789.89     2636.02    147.02 o 
   4   4  14      596.15      416.15    221.03 o 
   6   4  14     1074.73     1165.92    243.68 o 
 -11   5  14     2570.97     2751.68    180.34 o 
  -9   5  14       21.58        4.76     44.86 o 
  -7   5  14     3617.25     3881.23    146.31 o 
  -5   5  14    12704.83    13430.69    300.38 o 
  -3   5  14     2975.90     3006.77    105.48 o 
  -1   5  14      194.29      231.79     86.18 o 
   1   5  14     2199.09     2344.97    134.61 o 
   3   5  14    13365.87    13048.12    443.22 o 
   5   5  14      531.36      443.15    197.78 o 
   7   5  14     1240.94     1517.15    225.55 o 
 -10   6  14      371.03      258.86    180.37 o 
  -8   6  14      488.76      364.29    173.43 o 
  -6   6  14      415.21      407.50    104.01 o 
  -4   6  14      180.17      160.25     64.29 o 
  -2   6  14     1294.15     1282.12    127.62 o 
   0   6  14      268.80      248.43    103.97 o 
   2   6  14      213.19       90.29     50.41 o 
   4   6  14       40.64       54.92     60.88 o 
   6   6  14      493.12      301.24    182.05 o 
 -11   7  14      443.87      323.59    198.57 o 
  -9   7  14       23.70       61.51     40.22 o 
  -7   7  14      129.25      145.84     58.07 o 
  -5   7  14     1303.29     1195.94     84.18 o 
  -3   7  14      832.80      818.53    199.95 o 
  -1   7  14      415.36      346.31    146.62 o 
   1   7  14       63.18       85.96     63.49 o 
   3   7  14       16.60       28.71     50.78 o 
   5   7  14       15.10       35.04     62.23 o 
 -10   8  14      714.42      656.25    149.83 o 
  -8   8  14       65.67       39.52     30.23 o 
  -6   8  14      252.28      289.28    123.58 o 
  -4   8  14      856.36      946.12     84.09 o 
  -2   8  14      356.47      378.66    166.03 o 
   0   8  14    11642.36    11876.66    413.44 o 
   2   8  14     5306.78     5057.76    290.98 o 
   4   8  14     1436.55     1127.22    362.26 o 
   6   8  14     8657.95     9009.89    331.88 o 
  -9   9  14       34.47       64.24    103.09 o 
  -7   9  14      951.98     1034.20     81.10 o 
  -5   9  14    10257.50    10717.23    300.16 o 
  -3   9  14       47.44       87.64     61.09 o 
  -1   9  14      115.22      168.67    101.12 o 
   1   9  14     3240.35     3257.84    191.18 o 
   3   9  14     3155.19     3445.47    251.71 o 
   5   9  14      121.99      185.41    155.54 o 
 -10  10  14       52.88       58.94     70.78 o 
  -8  10  14       13.76       40.59     37.99 o 
  -6  10  14     4515.84     4479.04    227.90 o 
  -4  10  14     2657.78     2707.15    153.40 o 
  -2  10  14     2664.51     2471.37    142.67 o 
   0  10  14     2564.30     2425.43    187.71 o 
   2  10  14     2372.69     2355.32    230.55 o 
   4  10  14     1013.79     1029.26    215.09 o 
  -9  11  14       87.66       53.65     36.27 o 
  -7  11  14     1313.11     1224.96     94.84 o 
  -5  11  14        5.13       41.16     48.33 o 
  -3  11  14     1066.09     1009.12    123.01 o 
  -1  11  14     1107.26      790.56    363.68 o 
   1  11  14      355.91      194.09    170.48 o 
   3  11  14      462.49      318.93    344.29 o 
   5  11  14      163.90       89.03     82.79 o 
  -8  12  14      325.13      154.78    124.85 o 
  -6  12  14     1047.51     1026.25    137.36 o 
  -4  12  14      573.38      519.52    283.99 o 
  -2  12  14     2269.29     2187.87    136.15 o 
   0  12  14     3127.72     2970.59    216.07 o 
   2  12  14     1048.02     1132.71    157.09 o 
   4  12  14      222.04      270.83    231.86 o 
  -7  13  14      167.19      189.93     88.50 o 
  -5  13  14      493.72      554.04    211.75 o 
  -3  13  14       35.67       60.73     70.99 o 
  -1  13  14      315.81      258.84    197.53 o 
   1  13  14     3340.61     3709.13    222.69 o 
   3  13  14      288.56      140.22    150.16 o 
  -6  14  14     3273.95     3229.39    202.32 o 
  -4  14  14       34.14       77.48     78.58 o 
  -2  14  14      125.83       90.58     67.44 o 
   0  14  14      999.47      992.04    205.67 o 
   2  14  14     1705.91     1700.87    179.85 o 
  -5  15  14     1291.93     1318.82    156.29 o 
  -3  15  14      573.75      419.11    330.02 o 
  -1  15  14      779.88      545.78    364.87 o 
   1  15  14     1240.41     1202.58    197.06 o 
  -4  16  14     3078.70     3023.86    195.87 o 
  -2  16  14      861.83      751.29    159.32 o 
   0  16  14     1222.33     1167.38    127.03 o 
 -11   1  15        8.62       40.61     51.24 o 
  -9   1  15     4227.13     4401.69    210.43 o 
  -7   1  15     4862.55     4908.31    164.45 o 
  -5   1  15     4318.88     4400.66    143.42 o 
  -3   1  15     3703.89     3697.68    144.71 o 
  -1   1  15     2308.15     2385.70     85.92 o 
   1   1  15     5720.36     5547.14    210.61 o 
   3   1  15      901.12      837.27    482.02 o 
   5   1  15       97.55      119.12     89.98 o 
 -10   2  15      149.17       50.85     89.19 o 
  -8   2  15     2460.77     2694.80    169.59 o 
  -6   2  15      997.59      991.10     61.58 o 
  -4   2  15      299.08      328.63    122.00 o 
  -2   2  15     1081.13     1024.50     81.84 o 
   0   2  15     2333.36     2401.35    126.74 o 
   2   2  15      343.88      237.18    122.26 o 
   4   2  15     4966.72     5438.36    359.09 o 
   6   2  15     5851.73     6885.60    478.20 o 
 -11   3  15        5.78       43.30     55.96 o 
  -9   3  15     1919.64     1898.70    131.11 o 
  -7   3  15     1614.02     1754.32    105.57 o 
  -5   3  15     1306.87     1292.10     68.64 o 
  -3   3  15     1027.13      994.13     60.98 o 
  -1   3  15     7901.37     8248.36    315.77 o 
   1   3  15       34.76       38.99     42.34 o 
   3   3  15       12.50       11.61     44.77 o 
   5   3  15     3714.65     3798.80    311.90 o 
 -10   4  15       14.09       33.56     43.39 o 
  -8   4  15     3154.55     3201.85    176.28 o 
  -6   4  15      870.20      830.70     78.54 o 
  -4   4  15      417.84      307.27    156.06 o 
  -2   4  15      374.55      330.87    134.44 o 
   0   4  15     2015.38     2016.69    208.26 o 
   2   4  15     1864.59     1720.99    155.74 o 
   4   4  15       31.83       97.17     69.29 o 
   6   4  15       60.49       67.43    122.47 o 
 -11   5  15       85.14       60.05     51.62 o 
  -9   5  15      476.98      492.38    146.70 o 
  -7   5  15     2284.66     2129.81     93.08 o 
  -5   5  15      132.27      155.72     74.27 o 
  -3   5  15      112.93      119.71     47.75 o 
  -1   5  15     2339.28     2262.20    150.43 o 
   1   5  15     1247.51     1417.04    174.98 o 
   3   5  15      467.50      332.86    218.00 o 
   5   5  15      214.04      207.21    183.65 o 
 -10   6  15       66.82       82.66     60.92 o 
  -8   6  15     4282.64     4519.44    219.50 o 
  -6   6  15     6347.63     6679.40    222.27 o 
  -4   6  15        6.35       28.56     24.77 o 
  -2   6  15     2713.56     2984.98    140.50 o 
   0   6  15     1970.70     1950.44    169.38 o 
   2   6  15     2578.75     2499.58    191.61 o 
   4   6  15       50.93       49.30     65.84 o 
   6   6  15     3328.46     3549.99    286.73 o 
  -9   7  15      305.13      255.69    204.35 o 
  -7   7  15      334.73      333.41    196.85 o 
  -5   7  15        8.77        4.55     28.96 o 
  -3   7  15     1195.22     1135.08    109.77 o 
  -1   7  15     4518.54     4680.50    223.43 o 
   1   7  15      297.68      379.98    275.70 o 
   3   7  15     4073.24     4140.01    255.41 o 
   5   7  15     4920.74     4658.95    264.64 o 
 -10   8  15       42.11       20.77     52.62 o 
  -8   8  15      567.98      622.24     99.16 o 
  -6   8  15      151.77      140.11     63.78 o 
  -4   8  15       13.90       35.54     37.03 o 
  -2   8  15      104.11      182.76     87.16 o 
   0   8  15     1379.77     1274.76    149.20 o 
   2   8  15       78.30       57.43     72.30 o 
   4   8  15      320.16      317.75    316.11 o 
  -9   9  15      177.59       98.29     89.49 o 
  -7   9  15       12.77       16.24     37.49 o 
  -5   9  15      138.54      119.53     50.84 o 
  -3   9  15      313.71      421.04    211.44 o 
  -1   9  15       56.21       38.35     77.20 o 
   1   9  15      144.84      195.29    111.01 o 
   3   9  15     1004.94     1050.59    150.56 o 
   5   9  15     1209.14     1292.97    160.58 o 
  -8  10  15     3040.18     3088.61    153.73 o 
  -6  10  15     1902.93     2006.82    121.29 o 
  -4  10  15     1209.78     1190.40    134.55 o 
  -2  10  15     5209.17     5494.14    236.76 o 
   0  10  15     2407.41     2595.52    190.21 o 
   2  10  15       54.76       66.18     94.72 o 
   4  10  15       72.47       75.75    137.61 o 
  -7  11  15     3585.89     3883.43    192.94 o 
  -5  11  15     1433.42     1344.87    189.41 o 
  -3  11  15      539.70      654.96    270.54 o 
  -1  11  15     4564.76     4891.32    261.44 o 
   1  11  15     4365.90     4372.73    217.84 o 
   3  11  15      215.13      199.38    163.41 o 
  -8  12  15       48.92       87.03     58.49 o 
  -6  12  15       91.66       81.14     64.79 o 
  -4  12  15        6.28       53.97     59.08 o 
  -2  12  15     2160.33     2391.34    177.79 o 
   0  12  15       57.59      118.12    135.82 o 
   2  12  15     1459.86     1266.34    446.56 o 
  -7  13  15       50.51       40.39     51.46 o 
  -5  13  15      396.07      244.43    156.43 o 
  -3  13  15        3.96       82.46     79.26 o 
  -1  13  15       47.22      119.94     99.40 o 
   1  13  15      621.21      433.85    318.41 o 
  -6  14  15      620.69      479.66    169.22 o 
  -4  14  15     1003.96      952.56    124.73 o 
  -2  14  15       22.72       61.42     55.94 o 
   0  14  15       49.59       22.57     73.54 o 
  -5  15  15     2013.70     1979.84    160.99 o 
  -3  15  15       85.14      133.65     83.24 o 
  -1  15  15     5390.42     5535.40    239.41 o 
 -10   0  16     7128.59     7211.59    525.89 o 
  -8   0  16     8217.45     8292.25    529.50 o 
  -6   0  16     1206.22     1045.71    135.81 o 
  -4   0  16     6175.34     6338.47    504.23 o 
  -2   0  16     2441.41     2557.13    133.55 o 
   0   0  16     3132.04     2726.36    307.70 o 
   2   0  16     3729.25     3715.88    337.84 o 
   4   0  16     2527.14     2769.68    544.12 o 
   6   0  16     3107.20     2836.81    391.80 o 
  -9   1  16     1010.75      574.55    368.75 o 
  -7   1  16      107.88       97.81     61.44 o 
  -5   1  16       94.08      107.37     60.71 o 
  -3   1  16     3777.29     3904.16    183.31 o 
  -1   1  16     1126.89     1045.31     62.49 o 
   1   1  16     6686.60     6579.38    396.57 o 
   3   1  16     5790.08     5969.21    404.95 o 
   5   1  16      354.13      309.57    195.95 o 
 -10   2  16        0.32      -16.38     80.84 o 
  -8   2  16     1031.60      948.23    117.10 o 
  -6   2  16        8.14       18.50     23.14 o 
  -4   2  16       82.24       61.99     44.39 o 
  -2   2  16      373.91      385.33     57.71 o 
   0   2  16     2394.38     2261.07    128.44 o 
   2   2  16     1074.40     1365.59    229.35 o 
   4   2  16      303.03      294.43    192.66 o 
  -9   3  16      255.73      249.15    150.95 o 
  -7   3  16      108.83       58.96     71.04 o 
  -5   3  16       11.18       25.64     22.72 o 
  -3   3  16     2334.94     2217.01     82.80 o 
  -1   3  16     1509.37     1319.13    123.03 o 
   1   3  16     2698.13     2754.95    169.63 o 
   3   3  16     3565.55     3913.45    265.40 o 
   5   3  16       82.92       98.49    123.58 o 
 -10   4  16     2136.72     2112.40    243.33 o 
  -8   4  16       69.91       27.92     38.33 o 
  -6   4  16      107.99      112.56     64.14 o 
  -4   4  16     2075.91     2223.20    111.49 o 
  -2   4  16     1104.99     1181.97    109.88 o 
   0   4  16      397.79      276.95    218.14 o 
   2   4  16      989.21     1133.57    111.38 o 
   4   4  16     2077.34     2147.78    427.04 o 
  -9   5  16     2251.19     2400.12    149.72 o 
  -7   5  16      305.01      275.72    139.17 o 
  -5   5  16     3484.91     3434.76    144.05 o 
  -3   5  16     6116.87     6223.99    245.59 o 
  -1   5  16     3723.00     3922.83    233.01 o 
   1   5  16      289.54      248.88    152.50 o 
   3   5  16     2127.25     2274.00    165.75 o 
   5   5  16     3074.64     3464.31    400.08 o 
 -10   6  16       53.50       26.10     51.87 o 
  -8   6  16       22.72       26.16     41.01 o 
  -6   6  16       92.31       77.87     39.44 o 
  -4   6  16       75.38       43.64     75.37 o 
  -2   6  16      235.64      191.67    117.59 o 
   0   6  16        0.22       60.23     60.99 o 
   2   6  16      533.40      360.05    293.78 o 
   4   6  16      270.22      203.39    175.30 o 
  -9   7  16       27.78       20.78     45.08 o 
  -7   7  16      140.57      120.94     77.47 o 
  -5   7  16        4.37       44.19     47.19 o 
  -3   7  16      778.81      634.08    422.35 o 
  -1   7  16     2560.62     2284.98    150.55 o 
   1   7  16      746.84      517.46    390.40 o 
   3   7  16      539.26      316.00    327.58 o 
   5   7  16      104.90      181.37    253.56 o 
  -8   8  16     1210.96     1158.84    109.05 o 
  -6   8  16      888.71      899.78    113.84 o 
  -4   8  16     2677.08     3049.55    179.36 o 
  -2   8  16       32.71       57.39     50.15 o 
   0   8  16      294.94      284.29    221.29 o 
   2   8  16     6102.80     6602.51    363.95 o 
   4   8  16     1090.40     1171.78    158.11 o 
  -9   9  16      536.01      448.14    251.45 o 
  -7   9  16      193.73      155.12    129.81 o 
  -5   9  16      129.16      171.69    106.67 o 
  -3   9  16     6045.26     6153.53    356.92 o 
  -1   9  16     1405.99     1664.52    154.28 o 
   1   9  16     2521.73     2423.85    273.14 o 
   3   9  16     1670.28     1723.89    212.73 o 
  -8  10  16     2059.92     2098.24    218.58 o 
  -6  10  16       95.20       60.86     70.16 o 
  -4  10  16     6519.03     6593.35    229.50 o 
  -2  10  16     1199.01     1333.87    178.55 o 
   0  10  16     3107.82     2848.76    187.73 o 
   2  10  16      146.67      193.82    154.30 o 
  -7  11  16       96.86       71.73     69.37 o 
  -5  11  16     1025.47      800.63    138.92 o 
  -3  11  16     1374.00     1365.35    131.55 o 
  -1  11  16      301.63      315.19    202.03 o 
   1  11  16      168.98       90.41     98.56 o 
   3  11  16       56.50       79.42     93.19 o 
  -6  12  16       99.47       66.66     76.17 o 
  -4  12  16       59.86       63.13     73.53 o 
  -2  12  16      106.84      106.22    133.68 o 
   0  12  16       89.67       69.79    114.79 o 
   2  12  16      772.74      576.09    562.86 o 
  -5  13  16     3402.62     3305.36    233.99 o 
  -3  13  16      880.66     1063.72    146.11 o 
  -1  13  16      592.01      332.33    383.54 o 
   1  13  16     2871.19     2934.58    222.44 o 
  -4  14  16      534.72      445.34    381.43 o 
  -2  14  16      893.09      936.79    161.05 o 
  -9   1  17      596.99      322.53    240.27 o 
  -7   1  17     2928.41     3045.59    129.66 o 
  -5   1  17      485.29      459.68     96.66 o 
  -3   1  17     3612.17     3394.94    172.75 o 
  -1   1  17      104.04       88.08     63.06 o 
   1   1  17      165.35      166.77    112.10 o 
   3   1  17     2734.08     2994.84    265.40 o 
   5   1  17        9.15       37.10    113.45 o 
 -10   2  17      325.74      227.24    315.78 o 
  -8   2  17      240.83      185.31    137.47 o 
  -6   2  17     2213.10     2330.20    153.31 o 
  -4   2  17     4993.04     5146.52    187.93 o 
  -2   2  17     1576.36     1469.63    128.31 o 
   0   2  17     1315.56     1530.48    201.56 o 
   2   2  17     1670.95     1574.46    220.84 o 
   4   2  17      659.90      629.71    386.94 o 
  -9   3  17      537.17      331.93    265.30 o 
  -7   3  17      587.60      610.65     92.83 o 
  -5   3  17      379.17      437.71     78.46 o 
  -3   3  17      111.12       85.21     57.29 o 
  -1   3  17      298.96      256.13    236.41 o 
   1   3  17     1566.08     1718.01    207.62 o 
   3   3  17      401.28      414.38    318.97 o 
  -8   4  17      440.92      212.16    171.72 o 
  -6   4  17      652.79      601.41     93.80 o 
  -4   4  17     6774.37     6420.53    263.04 o 
  -2   4  17      913.72      833.00    118.30 o 
   0   4  17      316.73      157.65    164.45 o 
   2   4  17      236.22      169.43    177.54 o 
   4   4  17      138.02      141.36     98.56 o 
  -9   5  17       36.63       40.22     52.42 o 
  -7   5  17      319.98      210.14    125.61 o 
  -5   5  17     1658.31     1714.51    114.38 o 
  -3   5  17       39.12       63.31     47.05 o 
  -1   5  17       31.61       55.80     51.92 o 
   1   5  17       30.14       16.70     60.45 o 
   3   5  17      901.81      512.82    524.67 o 
  -8   6  17      166.70      115.96    113.76 o 
  -6   6  17     2887.55     3044.84    135.90 o 
  -4   6  17     1766.09     1885.45    160.91 o 
  -2   6  17      492.94      342.29    215.92 o 
   0   6  17     3562.45     3525.02    278.74 o 
   2   6  17     4738.88     5049.55    298.32 o 
   4   6  17       19.61       37.90    134.45 o 
  -9   7  17      129.76       59.79     48.14 o 
  -7   7  17      475.85      389.59    359.82 o 
  -5   7  17      110.88      203.36    115.34 o 
  -3   7  17       81.46      101.03     78.78 o 
  -1   7  17     2463.97     2787.94    176.41 o 
   1   7  17      863.48     1064.92    216.35 o 
   3   7  17      124.26       78.69    102.33 o 
  -8   8  17      265.50      163.88    148.66 o 
  -6   8  17      233.74      222.12    132.15 o 
  -4   8  17        9.27       10.91     74.65 o 
  -2   8  17      295.87      195.94    179.16 o 
   0   8  17      398.00      283.49    317.43 o 
   2   8  17     1588.68     1590.58    208.44 o 
  -7   9  17      191.57      108.74    166.35 o 
  -5   9  17       12.26       28.46     33.50 o 
  -3   9  17     2537.13     2608.06    236.49 o 
  -1   9  17      574.48      348.89    327.73 o 
   1   9  17       64.08      113.99     91.45 o 
  -6  10  17     2482.98     2419.59    159.91 o 
  -4  10  17     6663.79     6713.01    291.77 o 
  -2  10  17      513.68      390.70    328.84 o 
   0  10  17      422.40      350.74    359.09 o 
   2  10  17     2064.96     2303.08    206.99 o 
  -5  11  17     2104.58     2177.01    186.47 o 
  -3  11  17      688.26      529.63    129.44 o 
  -1  11  17      616.92      423.71    486.56 o 
   1  11  17      644.26      656.37    189.58 o 
  -4  12  17      769.46      606.20    322.89 o 
  -2  12  17       92.92       64.04     60.83 o 
   0  12  17     1101.61      937.37    257.16 o 
  -3  13  17      195.91      171.16    134.07 o 
  -8   0  18      381.62      259.52    400.64 o 
  -6   0  18     4625.51     4585.21    256.09 o 
  -4   0  18       11.81       10.47     37.90 o 
   0   0  18    16662.57    15559.42    927.98 o 
   2   0  18      398.17      119.47    411.83 o 
  -9   1  18      258.26      150.40    179.30 o 
  -7   1  18      960.17      979.72    103.83 o 
  -5   1  18      625.18      366.60     87.65 o 
  -1   1  18     1778.29     1937.52    185.22 o 
   1   1  18      852.94      527.98    439.77 o 
   3   1  18       47.48       43.34    127.25 o 
  -8   2  18        8.97       25.66     44.78 o 
  -6   2  18       83.36       36.46     47.10 o 
  -4   2  18     1000.41      944.40    120.73 o 
  -2   2  18      179.30      117.22     73.10 o 
   0   2  18     1725.28     1556.56    178.12 o 
   2   2  18      206.85      198.49    153.35 o 
  -9   3  18       73.82       81.90    101.09 o 
  -7   3  18      261.59      182.57    163.69 o 
  -5   3  18     1049.15      911.12    112.99 o 
  -3   3  18       77.38      117.13     80.31 o 
  -1   3  18      655.82      479.69    675.14 o 
   1   3  18      218.52      221.90    164.97 o 
   3   3  18     1522.97     1636.23    219.82 o 
  -8   4  18      158.11      143.24    132.70 o 
  -6   4  18      451.57      466.80    225.36 o 
  -4   4  18      108.48       87.41     98.45 o 
  -2   4  18     2719.91     2413.40    147.17 o 
   0   4  18      876.65      866.62    785.59 o 
   2   4  18      115.89      120.39    101.39 o 
  -7   5  18     3311.70     3514.34    262.67 o 
  -5   5  18      684.80      606.93     78.24 o 
  -3   5  18      230.04      209.83    191.71 o 
  -1   5  18     2413.50     2431.84    178.63 o 
   1   5  18     4759.41     4542.07    402.63 o 
   3   5  18      113.99      154.10    100.08 o 
  -8   6  18      153.66       54.04     84.75 o 
  -6   6  18       56.44       60.02     45.86 o 
  -4   6  18      648.99      378.51    338.10 o 
  -2   6  18      217.35      134.07    162.87 o 
   0   6  18      853.72      396.44    376.50 o 
  -7   7  18      257.03      188.59    128.96 o 
  -5   7  18      279.05      183.01    142.42 o 
  -3   7  18      155.17      188.55    100.47 o 
  -1   7  18      288.70      245.84    272.15 o 
   1   7  18       10.88       38.65     70.68 o 
  -6   8  18      235.28      254.09    139.80 o 
  -4   8  18      278.30      214.07    173.60 o 
  -2   8  18     4793.06     5142.22    318.80 o 
   0   8  18     1108.15     1170.50    160.43 o 
   2   8  18      444.49      167.66    345.42 o 
  -5   9  18      204.47      114.76     60.33 o 
  -3   9  18       38.74       36.47     72.26 o 
  -1   9  18     1478.87     1766.45    258.15 o 
   1   9  18      873.30      789.27    128.80 o 
  -6  10  18     2069.08     1767.59    124.64 o 
  -4  10  18      300.39      155.43    149.07 o 
  -2  10  18     1755.34     1498.46    268.29 o 
   0  10  18     1343.68     1583.08    419.59 o 
  -3  11  18        7.40        0.48     68.37 o 
  -1  11  18      164.62       86.63    167.84 o 
  -7   1  19     2267.67     1905.95    138.25 o 
  -5   1  19     2238.32     1875.45    291.64 o 
  -1   1  19     1693.47     1419.40    412.19 o 
   1   1  19       27.97       -0.85     90.05 o 
  -8   2  19       20.26       21.75     33.26 o 
  -6   2  19       74.20       77.25     87.41 o 
  -4   2  19      257.98      257.53    210.25 o 
  -2   2  19       67.71        9.38     56.13 o 
   0   2  19      546.59      336.04    471.03 o 
   2   2  19     2337.23     2706.26    238.03 o 
  -7   3  19      338.08      202.85    241.65 o 
  -5   3  19      417.58      259.39    163.89 o 
  -3   3  19     1730.34     1799.83    180.47 o 
  -1   3  19        5.01       46.56     89.69 o 
   1   3  19      229.18      139.09    179.18 o 
  -6   4  19      228.41      117.04    130.48 o 
  -4   4  19      177.88      132.67    112.44 o 
   0   4  19      119.16       41.33    198.16 o 
   2   4  19       46.16       30.04     92.71 o 
  -7   5  19      103.72       47.97     58.36 o 
  -5   5  19       32.61       35.89     60.03 o 
  -3   5  19     1582.14     1430.23    200.50 o 
  -1   5  19      583.80      250.13    527.88 o 
   1   5  19      763.55      866.08    196.35 o 
  -6   6  19      145.68      104.08     77.70 o 
  -4   6  19     1419.43     1470.72    139.48 o 
  -2   6  19      118.05      130.66    113.15 o 
   0   6  19      456.94      219.09    330.44 o 
  -5   7  19      368.80      227.97    204.33 o 
  -3   7  19     1281.87     1343.13    177.17 o 
  -1   7  19       23.92       38.26     72.73 o 
  -4   8  19       15.83       44.35     33.45 o 
  -2   8  19      532.78      241.78    356.71 o 
  -3   9  19       32.18        8.86     60.79 o 
   0   0  20      954.62      807.97    585.99 o 
  -1   1  20     2018.80     1897.82    253.38 o 
  -6   2  20        5.43       -6.14     66.95 o 
   0   2  20      582.73      349.39    335.49 o 
  -5   3  20      189.82       96.73    162.60 o 
  -6   4  20      261.72      251.05    223.01 o 
  -5   5  20     2364.41     2305.80    168.08 o 
  -4   6  20      184.74       61.13     98.75 o 
                                                 
